# Supplementary material for: The CB1 receptor interacts with cereblon and drives cereblon deficiency-associated memory shortfalls
Source: EMBO Mol Med. 2024 Mar 21;16(4):11. doi: 10.1038/s44321-024-00054-w (PMC11018632; doi:10.1038/s44321-024-00054-w)
Supplement: Supplementary file 2 — EV Figures Source Data [file 44321_2024_54_MOESM2_ESM.zip]

Archive with 91 entries (62 files):
- Raw_data_EV_figures/
- Raw_data_EV_figures/Figure EV1/
- Raw_data_EV_figures/Figure EV1/Figure EV1A/
- Raw_data_EV_figures/Figure EV1/Figure EV1A/CRBN-KO/
- Raw_data_EV_figures/Figure EV1/Figure EV1A/CRBN-KO/CRBN-KO - STR 1.tif
- Raw_data_EV_figures/Figure EV1/Figure EV1A/CRBN-KO/CRBN-KO - STR 2.tif
- Raw_data_EV_figures/Figure EV1/Figure EV1A/CRBN-KO/CRBN-KO - STR 3.tif
- Raw_data_EV_figures/Figure EV1/Figure EV1A/CRBN-WT/
- Raw_data_EV_figures/Figure EV1/Figure EV1A/CRBN-WT/CRBN-WT - STR 1.tif
- Raw_data_EV_figures/Figure EV1/Figure EV1A/CRBN-WT/CRBN-WT - STR 2.tif
- Raw_data_EV_figures/Figure EV1/Figure EV1A/CRBN-WT/CRBN-WT - STR 3.tif
- Raw_data_EV_figures/Figure EV1/Figure EV1A/CRBN-WT/CRBN-WT - STR 4.tif
- Raw_data_EV_figures/Figure EV1/Figure EV1A/CRBN-WT/CRBN-WT - STR 5.tif
- Raw_data_EV_figures/Figure EV1/Figure EV1A/CRBN-WT/CRBN-WT - STR 6.tif
- Raw_data_EV_figures/Figure EV1/Figure EV1A/Figure EV1A.xlsx
- Raw_data_EV_figures/Figure EV1/Figure EV1A/GABA-CRBN-KO/
- Raw_data_EV_figures/Figure EV1/Figure EV1A/GABA-CRBN-KO/GABA-CRBN-KO - STR 1.tif
- Raw_data_EV_figures/Figure EV1/Figure EV1A/GABA-CRBN-KO/GABA-CRBN-KO - STR 2.tif
- Raw_data_EV_figures/Figure EV1/Figure EV1A/GABA-CRBN-KO/GABA-CRBN-KO - STR 3.tif
- Raw_data_EV_figures/Figure EV1/Figure EV1A/GABA-CRBN-KO/GABA-CRBN-KO - STR 4.tif
- Raw_data_EV_figures/Figure EV1/Figure EV1A/Glu-CRBN-KO/
- Raw_data_EV_figures/Figure EV1/Figure EV1A/Glu-CRBN-KO/Glu-CRBN-KO - STR 1.tif
- Raw_data_EV_figures/Figure EV1/Figure EV1A/Glu-CRBN-KO/Glu-CRBN-KO - STR 2.tif
- Raw_data_EV_figures/Figure EV1/Figure EV1A/Glu-CRBN-KO/Glu-CRBN-KO - STR 3.tif
- Raw_data_EV_figures/Figure EV1/Figure EV1A/Glu-CRBN-KO/Glu-CRBN-KO - STR 4.tif
- Raw_data_EV_figures/Figure EV1/Figure EV1A/Glu-CRBN-KO/Glu-CRBN-KO - STR 5.tif
- Raw_data_EV_figures/Figure EV1/Figure EV1B/
- Raw_data_EV_figures/Figure EV1/Figure EV1B/CRBN-KO/
- Raw_data_EV_figures/Figure EV1/Figure EV1B/CRBN-KO/CRBN-KO - CB 1.tif
- Raw_data_EV_figures/Figure EV1/Figure EV1B/CRBN-KO/CRBN-KO - CB 2.tif
- Raw_data_EV_figures/Figure EV1/Figure EV1B/CRBN-KO/CRBN-KO - CB 3.tif
- Raw_data_EV_figures/Figure EV1/Figure EV1B/CRBN-WT/
- Raw_data_EV_figures/Figure EV1/Figure EV1B/CRBN-WT/CRBN WT - CB 1.tif
- Raw_data_EV_figures/Figure EV1/Figure EV1B/CRBN-WT/CRBN WT - CB 2.tif
- Raw_data_EV_figures/Figure EV1/Figure EV1B/CRBN-WT/CRBN WT - CB 3.tif
- Raw_data_EV_figures/Figure EV1/Figure EV1B/CRBN-WT/CRBN WT - CB 4.tif
- Raw_data_EV_figures/Figure EV1/Figure EV1B/CRBN-WT/CRBN WT - CB 5.tif
- Raw_data_EV_figures/Figure EV1/Figure EV1B/CRBN-WT/CRBN WT - CB 6.tif
- Raw_data_EV_figures/Figure EV1/Figure EV1B/Figure EV1B.xlsx
- Raw_data_EV_figures/Figure EV1/Figure EV1B/GABA-CRBN-KO/
- Raw_data_EV_figures/Figure EV1/Figure EV1B/GABA-CRBN-KO/GABA-CRBN-KO - CB 1.tif
- Raw_data_EV_figures/Figure EV1/Figure EV1B/GABA-CRBN-KO/GABA-CRBN-KO - CB 2.tif
- Raw_data_EV_figures/Figure EV1/Figure EV1B/GABA-CRBN-KO/GABA-CRBN-KO - CB 3.tif
- Raw_data_EV_figures/Figure EV1/Figure EV1B/Glu-CRBN-KO/
- Raw_data_EV_figures/Figure EV1/Figure EV1B/Glu-CRBN-KO/Glu-CRBN-KO - CB 1.tif
- Raw_data_EV_figures/Figure EV1/Figure EV1B/Glu-CRBN-KO/Glu-CRBN-KO - CB 2.tif
- Raw_data_EV_figures/Figure EV1/Figure EV1B/Glu-CRBN-KO/Glu-CRBN-KO - CB 3.tif
- Raw_data_EV_figures/Figure EV1/Figure EV1B/Glu-CRBN-KO/Glu-CRBN-KO - CB 4.tif
- Raw_data_EV_figures/Figure EV1/Figure EV1B/Glu-CRBN-KO/Glu-CRBN-KO - CB 5.tif
- Raw_data_EV_figures/Figure EV1/Figure EV1C/
- Raw_data_EV_figures/Figure EV1/Figure EV1C/Figure EV1C.xlsx
- Raw_data_EV_figures/Figure EV1/Figure EV1D/
- Raw_data_EV_figures/Figure EV1/Figure EV1D/Figure EV1D - uncropped WBs.pptx
- Raw_data_EV_figures/Figure EV1/Figure EV1D/Figure EV1D.xlsx
- Raw_data_EV_figures/Figure EV2/
- Raw_data_EV_figures/Figure EV2/Figure EV2A/
- Raw_data_EV_figures/Figure EV2/Figure EV2A/Figure EV2A.xlsx
- Raw_data_EV_figures/Figure EV2/Figure EV2B/
- Raw_data_EV_figures/Figure EV2/Figure EV2B/Figure EV2B.xlsx
- Raw_data_EV_figures/Figure EV2/Figure EV2C/
- Raw_data_EV_figures/Figure EV2/Figure EV2C/Figure EV2C.xlsx
- Raw_data_EV_figures/Figure EV2/Figure EV2D/
- Raw_data_EV_figures/Figure EV2/Figure EV2D/Figure EV2D.xlsx
- Raw_data_EV_figures/Figure EV2/Figure EV2E/
- Raw_data_EV_figures/Figure EV2/Figure EV2E/Figure EV2E.xlsx
- Raw_data_EV_figures/Figure EV3/
- Raw_data_EV_figures/Figure EV3/Figure EV3A/
- Raw_data_EV_figures/Figure EV3/Figure EV3A/Figure EV3A - uncropped WBs.pptx
- Raw_data_EV_figures/Figure EV3/Figure EV3A/Figure EV3A.xlsx
- Raw_data_EV_figures/Figure EV3/Figure EV3B/
- Raw_data_EV_figures/Figure EV3/Figure EV3B/Figure EV3B.xlsx
- Raw_data_EV_figures/Figure EV3/Figure EV3C/
- Raw_data_EV_figures/Figure EV3/Figure EV3C/Figure EV3C.xlsx
- Raw_data_EV_figures/Figure EV3/Figure EV3D/
- Raw_data_EV_figures/Figure EV3/Figure EV3D/Figure EV3D - uncropped WBs.pptx
- Raw_data_EV_figures/Figure EV3/Figure EV3D/Figure EV3D.xlsx
- Raw_data_EV_figures/Figure EV4/
- Raw_data_EV_figures/Figure EV4/Figure EV4A/
- Raw_data_EV_figures/Figure EV4/Figure EV4A/Figure EV4A - uncropped WBs.pptx
- Raw_data_EV_figures/Figure EV4/Figure EV4A/Figure EV4A.xlsx
- Raw_data_EV_figures/Figure EV4/Figure EV4B/
- Raw_data_EV_figures/Figure EV4/Figure EV4B/Figure EV4B.xlsx
- Raw_data_EV_figures/Figure EV4/Figure EV4B/KO 1.tif
- Raw_data_EV_figures/Figure EV4/Figure EV4B/KO 2.tif
- Raw_data_EV_figures/Figure EV4/Figure EV4B/KO 3.tif
- Raw_data_EV_figures/Figure EV4/Figure EV4B/WT 1.tif
- Raw_data_EV_figures/Figure EV4/Figure EV4B/WT 2.tif
- Raw_data_EV_figures/Figure EV4/Figure EV4B/WT 3.tif
- Raw_data_EV_figures/Figure EV4/Figure EV4C/
- Raw_data_EV_figures/Figure EV4/Figure EV4C/Figure EV4C - uncropped WBs.pptx
- Raw_data_EV_figures/Figure EV4/Figure EV4C/Figure EV4C.xlsx
