# Supplementary material for: The CB1 receptor interacts with cereblon and drives cereblon deficiency-associated memory shortfalls
Source: EMBO Mol Med. 2024 Mar 21;16(4):11. doi: 10.1038/s44321-024-00054-w (PMC11018632; doi:10.1038/s44321-024-00054-w)
Supplement: Supplementary file 2 — EV Figures Source Data [file 44321_2024_54_MOESM2_ESM.zip › Raw_data_EV_figures/Figure EV1/Figure EV1A/Figure EV1A.xlsx]

## Sheet: Sheet1
Brain area	Sex	Genotype	Fluorescent signal (%)	Sample size
Striatum	Male	CRBN-WT	82.192	6
	Male		66.655
	Male		107.048
	Male		173.197
	Female		89.6874
	Female		81.221
	Male	Glu-CRBN-KO	61.1558	5
	Male		80.8188
	Male		145.019
	Female		163.72
	Female		119.203
	Male	GABA-CRBN-KO	49.783	4
	Male		8.38837
	Female		0.0788991
	Female		3.53542
	Male	CRBN-KO	26.1982	3
	Male		7.34817
	Female		0.0116897
