# Supplementary material for: The CB1 receptor interacts with cereblon and drives cereblon deficiency-associated memory shortfalls
Source: EMBO Mol Med. 2024 Mar 21;16(4):11. doi: 10.1038/s44321-024-00054-w (PMC11018632; doi:10.1038/s44321-024-00054-w)
Supplement: Supplementary file 2 — EV Figures Source Data [file 44321_2024_54_MOESM2_ESM.zip › Raw_data_EV_figures/Figure EV1/Figure EV1B/Figure EV1B.xlsx]

## Sheet: Sheet1
Brain area	Sex	Genotype	Fluorescent signal (%)	Sample size
Cerebellum	Male	CRBN-WT	97.9941	6
	Male		89.9725
	Male		79.692
	Female		140.388
	Female		93.8641
	Female		98.0888
	Male	Glu-CRBN-KO	157.892	5
	Male		100.836
	Male		131.365
	Male		100.887
	Female		78.7949
	Male	GABA-CRBN-KO	110.429	3
	Male		32.0149
	Female		81.3792
	Male	CRBN-KO	0.000202058	3
	Male		1.7465
	Female		0.000327203
