# Supplementary material for: The CB1 receptor interacts with cereblon and drives cereblon deficiency-associated memory shortfalls
Source: EMBO Mol Med. 2024 Mar 21;16(4):11. doi: 10.1038/s44321-024-00054-w (PMC11018632; doi:10.1038/s44321-024-00054-w)
Supplement: Supplementary file 2 — EV Figures Source Data [file 44321_2024_54_MOESM2_ESM.zip › Raw_data_EV_figures/Figure EV1/Figure EV1C/Figure EV1C.xlsx]

## Sheet: Sheet1
Brain area	Sex	Genotype	Expression value	Sample size		Brain area	Sex	Genotype	Expression value	Sample size
Striatum	Male	CRBN-WT	1	3		Cerebellum	Male	CRBN-WT	1	3
	Male	CRBN-WT	1.49759				Male	CRBN-WT	0.981549
	Male	CRBN-WT	1.28878				Male	CRBN-WT	1.274
	Female	CRBN-KO	0.00575845	3			Female	CRBN-KO	0.002018	3
	Male	CRBN-KO	0.00060379				Male	CRBN-KO	0.00029
	Female	CRBN-KO	0.00151777				Female	CRBN-KO	0.000187
	Male	Glu-CRBN-WT	1	3			Male	Glu-CRBN-WT	1	3
	Male	Glu-CRBN-WT	1.02178				Male	Glu-CRBN-WT	1.23145
	Female	Glu-CRBN-WT	1.08541				Female	Glu-CRBN-WT	1.49303
	Male	Glu-CRBN-KO	1.03458	3			Male	Glu-CRBN-KO	1.21656	3
	Female	Glu-CRBN-KO	0.951784				Female	Glu-CRBN-KO	1.09189
	Male	Glu-CRBN-KO	1.08278				Male	Glu-CRBN-KO	1.38478
	Female	GABA-CRBN-WT	1	3			Female	GABA-CRBN-WT	1	3
	Male	GABA-CRBN-WT	1.14791				Male	GABA-CRBN-WT	1.07579
	Male	GABA-CRBN-WT	0.861076				Male	GABA-CRBN-WT	0.615276
	Male	GABA-CRBN-KO	0.323531	3			Male	GABA-CRBN-KO	0.640086	3
	Male	GABA-CRBN-KO	0.358335				Male	GABA-CRBN-KO	0.583085
	Female	GABA-CRBN-KO	0.273725				Female	GABA-CRBN-KO	0.43046
