# Supplementary material for: The CB1 receptor interacts with cereblon and drives cereblon deficiency-associated memory shortfalls
Source: EMBO Mol Med. 2024 Mar 21;16(4):11. doi: 10.1038/s44321-024-00054-w (PMC11018632; doi:10.1038/s44321-024-00054-w)
Supplement: Supplementary file 2 — EV Figures Source Data [file 44321_2024_54_MOESM2_ESM.zip › Raw_data_EV_figures/Figure EV1/Figure EV1D/Figure EV1D.xlsx]

## Sheet: Sheet1
Brain area	Sex	Genotype	Protein value	Sample size		Brain area	Sex	Genotype	Protein value	Sample size		Note: Negative values were considered as 0 for statistical analyses
Striatum	Male	CRBN-WT	95.9656	6		Cerebellum	Male	CRBN-WT	132.258	6
	Male	CRBN-WT	113.991				Male	CRBN-WT	91.8501
	Male	CRBN-WT	92.612				Male	CRBN-WT	99.045
	Female	CRBN-WT	105.373				Female	CRBN-WT	91.2828
	Female	CRBN-WT	93.2578				Female	CRBN-WT	97.855
	Female	CRBN-WT	98.8008				Female	CRBN-WT	87.709
	Male	CRBN-KO	2.62476	6			Male	CRBN-KO	-9.72074	6
	Male	CRBN-KO	-4.09963				Male	CRBN-KO	-0.994311
	Male	CRBN-KO	-0.576915				Male	CRBN-KO	1.40828
	Female	CRBN-KO	9.08518				Female	CRBN-KO	2.88955
	Female	CRBN-KO	-10.1158				Female	CRBN-KO	-8.68833
	Female	CRBN-KO	1.04282				Female	CRBN-KO	1.84305
	Male	Glu-CRBN-WT	113.805	8			Male	Glu-CRBN-WT	73.2457	6
	Male	Glu-CRBN-WT	122.775				Male	Glu-CRBN-WT	55.5219
	Male	Glu-CRBN-WT	114.504				Male	Glu-CRBN-WT	108.792
	Male	Glu-CRBN-WT	105.925				Female	Glu-CRBN-WT	128.912
	Male	Glu-CRBN-WT	85.0523				Female	Glu-CRBN-WT	125.235
	Female	Glu-CRBN-WT	87.9146				Female	Glu-CRBN-WT	108.293
	Female	Glu-CRBN-WT	127.518				Male	Glu-CRBN-KO	113.842	6
	Female	Glu-CRBN-WT	42.5061				Male	Glu-CRBN-KO	43.9156
	Male	Glu-CRBN-KO	124.059	6			Male	Glu-CRBN-KO	71.3822
	Male	Glu-CRBN-KO	91.221				Female	Glu-CRBN-KO	100.175
	Male	Glu-CRBN-KO	73.576				Female	Glu-CRBN-KO	111.952
	Male	Glu-CRBN-KO	69.9974				Female	Glu-CRBN-KO	29.7526
	Male	Glu-CRBN-KO	81.9523				Male	GABA-CRBN-WT	84.8829	6
	Female	Glu-CRBN-KO	82.5713				Male	GABA-CRBN-WT	117.864
	Male	GABA-CRBN-WT	77.3178	6			Male	GABA-CRBN-WT	90.2188
	Male	GABA-CRBN-WT	147.131				Female	GABA-CRBN-WT	108.648
	Male	GABA-CRBN-WT	106.439				Female	GABA-CRBN-WT	105.008
	Female	GABA-CRBN-WT	54.3985				Female	GABA-CRBN-WT	93.3778
	Female	GABA-CRBN-WT	95.5094				Male	GABA-CRBN-KO	99.5735	6
	Female	GABA-CRBN-WT	119.204				Male	GABA-CRBN-KO	72.2687
	Male	GABA-CRBN-KO	51.5988	6			Male	GABA-CRBN-KO	73.2125
	Male	GABA-CRBN-KO	27.4154				Female	GABA-CRBN-KO	140.433
	Male	GABA-CRBN-KO	31.7499				Female	GABA-CRBN-KO	95.544
	Female	GABA-CRBN-KO	94.0063				Female	GABA-CRBN-KO	115.94
	Female	GABA-CRBN-KO	78.9897
	Female	GABA-CRBN-KO	76.4437
