# Supplementary material for: The CB1 receptor interacts with cereblon and drives cereblon deficiency-associated memory shortfalls
Source: EMBO Mol Med. 2024 Mar 21;16(4):11. doi: 10.1038/s44321-024-00054-w (PMC11018632; doi:10.1038/s44321-024-00054-w)
Supplement: Supplementary file 2 — EV Figures Source Data [file 44321_2024_54_MOESM2_ESM.zip › Raw_data_EV_figures/Figure EV2/Figure EV2A/Figure EV2A.xlsx]

## Sheet: Sheet1
Test	Sex	Genotype	Mean latency to fall in day 1 (s)	Mean latency to fall in day 2 (s)	Mean latency to fall in day 3 (s)	Mean latency to fall in day 2+3 (s)	Sample size		Test	Sex	Genotype	Mean latency to fall in day 1 (s)	Mean latency to fall in day 2 (s)	Mean latency to fall in day 3 (s)	Mean latency to fall in day 2+3 (s)	Sample size		Test	Sex	Genotype	Mean latency to fall in day 1 (s)	Mean latency to fall in day 2 (s)	Mean latency to fall in day 3 (s)	Mean latency to fall in day 2+3 (s)	Sample size
Rotarod	Male	CRBN-WT	2.33333	44.3333	46.3333	45.3333	18		Rotarod	Male	Glu-CRBN-WT	35	57	52	54.5	20		Rotarod	Male	GABA-CRBN-WT	70.3333	77.6667	96.6667	87.1667	24
	Male	CRBN-WT	33	37.3333	64	50.6667				Male	Glu-CRBN-WT	120.667	155.333	186	170.667				Male	GABA-CRBN-WT	107.667	186.667	168.667	177.667
	Male	CRBN-WT	71	219.333	198.667	209				Male	Glu-CRBN-WT	46.3333	19.3333	68.3333	43.8333				Male	GABA-CRBN-WT	46	64.6667	75.3333	70
	Male	CRBN-WT	21.3333	51.6667	66.6667	59.1667				Male	Glu-CRBN-WT	73.3333	162	189.333	175.667				Male	GABA-CRBN-WT	30.6667	11	17	14
	Male	CRBN-WT	60.6667	108.667	193.333	151				Male	Glu-CRBN-WT	44.6667	105	154	129.5				Male	GABA-CRBN-WT	5.66667	5	29.6667	17.3333
	Male	CRBN-WT	29.3333	39.6667	63.6667	51.6667				Male	Glu-CRBN-WT	10.6667	15	18.3333	16.6667				Male	GABA-CRBN-WT	6.33333	16.3333	17	16.6667
	Male	CRBN-WT	9.66667	40	83	61.5				Male	Glu-CRBN-WT	126.333	224.333	176	200.167				Male	GABA-CRBN-WT	48.6667	110.333	93.3333	101.833
	Male	CRBN-WT	65.3333	44.6667	99.3333	72				Male	Glu-CRBN-WT	16.6667	97	107.667	102.333				Male	GABA-CRBN-WT	73.3333	101.667	127.333	114.5
	Male	CRBN-WT	3.66667	5.33333	20	12.6667				Male	Glu-CRBN-WT	90	215.667	243.333	229.5				Male	GABA-CRBN-WT	51.6667	86.3333	84	85.1667
	Female	CRBN-WT	28.6667	52.6667	116.333	84.5				Male	Glu-CRBN-WT	45	97.3333	85.3333	91.3333				Male	GABA-CRBN-WT	25.3333	20.6667	105	62.8333
	Female	CRBN-WT	46.6667	76.6667	111.333	94				Male	Glu-CRBN-WT	58	96.3333	162.667	129.5				Female	GABA-CRBN-WT	61.6667	155	149	152
	Female	CRBN-WT	24	16	41.6667	28.8333				Female	Glu-CRBN-WT	165.667	144.667	159.667	152.167				Female	GABA-CRBN-WT	10.3333	49.6667	82.6667	66.1667
	Female	CRBN-WT	18.6667	43.6667	40.6667	42.1667				Female	Glu-CRBN-WT	111.667	95.3333	82.6667	89				Female	GABA-CRBN-WT	53	134.333	184	159.167
	Female	CRBN-WT	29.6667	101	163	132				Female	Glu-CRBN-WT	27.6667	39.3333	41.6667	40.5				Female	GABA-CRBN-WT	75	170.333	186.333	178.333
	Female	CRBN-WT	17	11.6667	33.3333	22.5				Female	Glu-CRBN-WT	6.66667	39.3333	100	69.6667				Female	GABA-CRBN-WT	43.6667	83	106	94.5
	Female	CRBN-WT	56.3333	82	182.333	132.167				Female	Glu-CRBN-WT	9.66667	76.3333	93.3333	84.8333				Female	GABA-CRBN-WT	26.3333	68.3333	108.333	88.3333
	Female	CRBN-WT	16.3333	44	56.3333	50.1667				Female	Glu-CRBN-WT	107	178.333	248.333	213.333				Female	GABA-CRBN-WT	147.333	176	258.333	217.167
	Female	CRBN-WT	24.3333	53.6667	128	90.8333				Female	Glu-CRBN-WT	36.6667	62	105	83.5				Female	GABA-CRBN-WT	49.3333	126.667	118.667	122.667
	Male	CRBN-KO	44	11.6667	27.3333	19.5	15			Female	Glu-CRBN-WT	94	200.333	223.667	212				Female	GABA-CRBN-WT	152.333	181.333	231	206.167
	Male	CRBN-KO	115.667	111.667	139	125.333				Female	Glu-CRBN-WT	75.3333	112.667	238.333	175.5				Female	GABA-CRBN-WT	6	71.3333	67.3333	69.3333
	Male	CRBN-KO	17	46	101.667	73.8333				Male	Glu-CRBN-KO	138.333	151.333	150	150.667	24			Female	GABA-CRBN-WT	29.3333	23.3333	73.3333	48.3333
	Male	CRBN-KO	11	31	107.667	69.3333				Male	Glu-CRBN-KO	96.6667	171.667	143	157.333				Female	GABA-CRBN-WT	25.6667	133.667	123.333	128.5
	Male	CRBN-KO	13.6667	236	188.333	212.167				Male	Glu-CRBN-KO	63.3333	168.667	166.333	167.5				Female	GABA-CRBN-WT	28	51.3333	92.6667	72
	Male	CRBN-KO	11.3333	22	34	28				Male	Glu-CRBN-KO	260	231.333	228.333	229.833				Female	GABA-CRBN-WT	73.6667	80.6667	61.3333	71
	Male	CRBN-KO	23.6667	21.6667	47	34.3333				Male	Glu-CRBN-KO	37.6667	111	116	113.5				Male	GABA-CRBN-KO	33.3333	123	225.667	174.333	24
	Male	CRBN-KO	14	10.3333	14.6667	12.5				Male	Glu-CRBN-KO	43	186	88.6667	137.333				Male	GABA-CRBN-KO	41.6667	102.333	37.6667	70
	Male	CRBN-KO	77.6667	203	224	213.5				Male	Glu-CRBN-KO	38.3333	112	73	92.5				Male	GABA-CRBN-KO	16.6667	25.6667	38.3333	32
	Female	CRBN-KO	15	182	246.333	214.167				Male	Glu-CRBN-KO	29.6667	65.3333	90.6667	78				Male	GABA-CRBN-KO	43.3333	192.667	295	243.833
	Female	CRBN-KO	34	31.6667	37.6667	34.6667				Male	Glu-CRBN-KO	35.6667	96.3333	128.333	112.333				Male	GABA-CRBN-KO	50.3333	141.333	184	162.667
	Female	CRBN-KO	10	41.6667	36.3333	39				Male	Glu-CRBN-KO	24.3333	52.6667	39.6667	46.1667				Male	GABA-CRBN-KO	54.3333	116.333	263	189.667
	Female	CRBN-KO	20.3333	41.6667	83.6667	62.6667				Male	Glu-CRBN-KO	52.6667	221.667	297.333	259.5				Male	GABA-CRBN-KO	85.3333	100	262.333	181.167
	Female	CRBN-KO	26	106.333	114.333	110.333				Male	Glu-CRBN-KO	39.6667	116	212.667	164.333				Male	GABA-CRBN-KO	9.66667	8	26.3333	17.1667
	Female	CRBN-KO	31	85.3333	108	96.6667				Male	Glu-CRBN-KO	62.6667	79.6667	156.333	118				Male	GABA-CRBN-KO	25.6667	110	135	122.5
										Male	Glu-CRBN-KO	29	58.6667	113.667	86.1667				Male	GABA-CRBN-KO	51.6667	39.3333	68.3333	53.8333
										Female	Glu-CRBN-KO	110	131.333	201.333	166.333				Female	GABA-CRBN-KO	8	22	53.6667	37.8333
										Female	Glu-CRBN-KO	152.667	273.667	247.333	260.5				Female	GABA-CRBN-KO	148.667	300	300	300
										Female	Glu-CRBN-KO	33	217.667	187.667	202.667				Female	GABA-CRBN-KO	25.3333	57.3333	81.3333	69.3333
										Female	Glu-CRBN-KO	11.3333	11	51.6667	31.3333				Female	GABA-CRBN-KO	17	36.3333	26	31.1667
										Female	Glu-CRBN-KO	25.3333	72	78	75				Female	GABA-CRBN-KO	68	153.667	179.333	166.5
										Female	Glu-CRBN-KO	29.6667	70	165.333	117.667				Female	GABA-CRBN-KO	16.6667	12.6667	41.6667	27.1667
										Female	Glu-CRBN-KO	72.3333	115	191.333	153.167				Female	GABA-CRBN-KO	64.3333	126.667	262.667	194.667
										Female	Glu-CRBN-KO	100.667	63.3333	141.667	102.5				Female	GABA-CRBN-KO	84	81.3333	54.6667	68
										Female	Glu-CRBN-KO	41.6667	86.3333	120.333	103.333				Female	GABA-CRBN-KO	6	40.3333	50	45.1667
										Female	Glu-CRBN-KO	46.3333	57.6667	65.3333	61.5				Female	GABA-CRBN-KO	25	96.6667	127.667	112.167
																			Female	GABA-CRBN-KO	10.6667	19.3333	44.3333	31.8333
																			Female	GABA-CRBN-KO	29.6667	65.3333	97.6667	81.5
																			Female	GABA-CRBN-KO	2.66667	17.6667	50	33.8333
																			Female	GABA-CRBN-KO	4.66667	7.33333	32.3333	19.8333
