# Supplementary material for: The CB1 receptor interacts with cereblon and drives cereblon deficiency-associated memory shortfalls
Source: EMBO Mol Med. 2024 Mar 21;16(4):11. doi: 10.1038/s44321-024-00054-w (PMC11018632; doi:10.1038/s44321-024-00054-w)
Supplement: Supplementary file 2 — EV Figures Source Data [file 44321_2024_54_MOESM2_ESM.zip › Raw_data_EV_figures/Figure EV2/Figure EV2B/Figure EV2B.xlsx]

## Sheet: Sheet1
Test	Sex	Genotype	Stride length (cm)	Sample size		Test	Sex	Genotype	Stride length (cm)	Sample size		Test	Sex	Genotype	Stride length (cm)	Sample size
Walking patterns	Male	CRBN-WT	6.61	13		Walking patterns	Male	Glu-CRBN-WT	6.79	17		Walking patterns	Male	GABA-CRBN-WT	6.73	9
	Male	CRBN-WT	6.6				Male	Glu-CRBN-WT	6.6				Male	GABA-CRBN-WT	6.1425
	Male	CRBN-WT	5.5585				Male	Glu-CRBN-WT	6.79				Female	GABA-CRBN-WT	6.475
	Male	CRBN-WT	6.29				Male	Glu-CRBN-WT	7.07				Female	GABA-CRBN-WT	5.453
	Male	CRBN-WT	6.46				Male	Glu-CRBN-WT	6.3185				Female	GABA-CRBN-WT	6.081
	Male	CRBN-WT	6.566				Male	Glu-CRBN-WT	6.748				Female	GABA-CRBN-WT	5.662
	Male	CRBN-WT	6.466				Male	Glu-CRBN-WT	5.75				Female	GABA-CRBN-WT	5.612
	Female	CRBN-WT	6.533				Female	Glu-CRBN-WT	5.973				Female	GABA-CRBN-WT	6.006
	Female	CRBN-WT	7.19				Female	Glu-CRBN-WT	5.9				Female	GABA-CRBN-WT	6.303
	Female	CRBN-WT	6.0435				Female	Glu-CRBN-WT	4.73				Male	GABA-CRBN-KO	6.233	11
	Female	CRBN-WT	6.375				Female	Glu-CRBN-WT	5.887				Male	GABA-CRBN-KO	6.533
	Female	CRBN-WT	6.264				Female	Glu-CRBN-WT	5.185				Male	GABA-CRBN-KO	5.5805
	Female	CRBN-WT	7.36				Female	Glu-CRBN-WT	6.01				Female	GABA-CRBN-KO	6.84
	Male	CRBN-KO	6.57	8			Female	Glu-CRBN-WT	6.975				Female	GABA-CRBN-KO	5.9515
	Male	CRBN-KO	7.1765				Female	Glu-CRBN-WT	6.642				Female	GABA-CRBN-KO	7.05
	Male	CRBN-KO	7.333				Female	Glu-CRBN-WT	6.525				Female	GABA-CRBN-KO	5.557
	Male	CRBN-KO	6.008				Female	Glu-CRBN-WT	6.508				Female	GABA-CRBN-KO	5.481
	Male	CRBN-KO	6.625				Male	Glu-CRBN-KO	7.38	13			Female	GABA-CRBN-KO	6.421
	Male	CRBN-KO	7.01				Male	Glu-CRBN-KO	7.36				Female	GABA-CRBN-KO	5.45
	Female	CRBN-KO	5.671				Male	Glu-CRBN-KO	7.33				Female	GABA-CRBN-KO	5.5705
	Female	CRBN-KO	6.196				Male	Glu-CRBN-KO	6.03
							Male	Glu-CRBN-KO	5.709
							Male	Glu-CRBN-KO	5.9685
							Male	Glu-CRBN-KO	5.47
							Male	Glu-CRBN-KO	6.684
							Male	Glu-CRBN-KO	6.4
							Male	Glu-CRBN-KO	6.641
							Female	Glu-CRBN-KO	7.32
							Female	Glu-CRBN-KO	5.95
							Female	Glu-CRBN-KO	4.275
