# Supplementary material for: The CB1 receptor interacts with cereblon and drives cereblon deficiency-associated memory shortfalls
Source: EMBO Mol Med. 2024 Mar 21;16(4):11. doi: 10.1038/s44321-024-00054-w (PMC11018632; doi:10.1038/s44321-024-00054-w)
Supplement: Supplementary file 2 — EV Figures Source Data [file 44321_2024_54_MOESM2_ESM.zip › Raw_data_EV_figures/Figure EV2/Figure EV2C/Figure EV2C.xlsx]

## Sheet: Sheet1
Test	Sex	Genotype	Entries in center/Total distance	Sample size		Test	Sex	Genotype	Entries in center/Total distance	Sample size		Test	Sex	Genotype	Entries in center/Total distance	Sample size
Open field	Male	CRBN-WT	0.189016	18		Open field	Male	Glu-CRBN-WT	0.330413	20		Open field	Male	GABA-CRBN-WT	0.305177	19
	Male	CRBN-WT	0.234229				Male	Glu-CRBN-WT	0.349483				Male	GABA-CRBN-WT	0.445157
	Male	CRBN-WT	0.215405				Male	Glu-CRBN-WT	0.218174				Male	GABA-CRBN-WT	0.212013
	Male	CRBN-WT	0.470216				Male	Glu-CRBN-WT	0.157862				Male	GABA-CRBN-WT	0.166036
	Male	CRBN-WT	0.277145				Male	Glu-CRBN-WT	0.136579				Male	GABA-CRBN-WT	0.231737
	Male	CRBN-WT	0.286524				Male	Glu-CRBN-WT	0.227538				Male	GABA-CRBN-WT	0.32677
	Male	CRBN-WT	0.526496				Male	Glu-CRBN-WT	0.284122				Male	GABA-CRBN-WT	0.250535
	Male	CRBN-WT	0.370872				Male	Glu-CRBN-WT	0.209241				Male	GABA-CRBN-WT	0.273259
	Male	CRBN-WT	0.353511				Male	Glu-CRBN-WT	0.164691				Female	GABA-CRBN-WT	0.296174
	Female	CRBN-WT	0.111576				Male	Glu-CRBN-WT	0.166463				Female	GABA-CRBN-WT	0.213776
	Female	CRBN-WT	0.0987824				Male	Glu-CRBN-WT	0.144864				Female	GABA-CRBN-WT	0.262155
	Female	CRBN-WT	0.131937				Female	Glu-CRBN-WT	0.320996				Female	GABA-CRBN-WT	0.181523
	Female	CRBN-WT	0.342931				Female	Glu-CRBN-WT	0.270995				Female	GABA-CRBN-WT	0.205431
	Female	CRBN-WT	0.301268				Female	Glu-CRBN-WT	0.357672				Female	GABA-CRBN-WT	0.362822
	Female	CRBN-WT	0.207007				Female	Glu-CRBN-WT	0.402733				Female	GABA-CRBN-WT	0.109024
	Female	CRBN-WT	0.126078				Female	Glu-CRBN-WT	0.251074				Female	GABA-CRBN-WT	0.310933
	Female	CRBN-WT	0.465497				Female	Glu-CRBN-WT	0.296722				Female	GABA-CRBN-WT	0.244473
	Female	CRBN-WT	0.468455				Female	Glu-CRBN-WT	0.269627				Female	GABA-CRBN-WT	0.297497
	Male	CRBN-KO	0.331379	15			Female	Glu-CRBN-WT	0.190409				Female	GABA-CRBN-WT	0.21957
	Male	CRBN-KO	0.255481				Female	Glu-CRBN-WT	0.213836				Male	GABA-CRBN-KO	0.226052	24
	Male	CRBN-KO	0.286427				Male	Glu-CRBN-KO	0.142894	19			Male	GABA-CRBN-KO	0.195694
	Male	CRBN-KO	0.151237				Male	Glu-CRBN-KO	0.290331				Male	GABA-CRBN-KO	0.343831
	Male	CRBN-KO	0.405047				Male	Glu-CRBN-KO	0.298998				Male	GABA-CRBN-KO	0.177553
	Male	CRBN-KO	0.303188				Male	Glu-CRBN-KO	0.121783				Male	GABA-CRBN-KO	0.156221
	Male	CRBN-KO	0.2867				Male	Glu-CRBN-KO	0.2939				Male	GABA-CRBN-KO	0.238632
	Male	CRBN-KO	0.220237				Male	Glu-CRBN-KO	0.297654				Male	GABA-CRBN-KO	0.269185
	Male	CRBN-KO	0.440184				Male	Glu-CRBN-KO	0.14451				Male	GABA-CRBN-KO	0.305808
	Female	CRBN-KO	0.176414				Male	Glu-CRBN-KO	0.215216				Male	GABA-CRBN-KO	0.172811
	Female	CRBN-KO	0.30066				Male	Glu-CRBN-KO	0.235836				Male	GABA-CRBN-KO	0.261366
	Female	CRBN-KO	0.245863				Male	Glu-CRBN-KO	0.348774				Female	GABA-CRBN-KO	0.306504
	Female	CRBN-KO	0.176501				Male	Glu-CRBN-KO	0.208915				Female	GABA-CRBN-KO	0.153918
	Female	CRBN-KO	0.267301				Male	Glu-CRBN-KO	0.11114				Female	GABA-CRBN-KO	0.181244
	Female	CRBN-KO	0.37645				Male	Glu-CRBN-KO	0.162332				Female	GABA-CRBN-KO	0.338394
							Female	Glu-CRBN-KO	0.083273				Female	GABA-CRBN-KO	0
							Female	Glu-CRBN-KO	0.249889				Female	GABA-CRBN-KO	0.179237
							Female	Glu-CRBN-KO	0.167532				Female	GABA-CRBN-KO	0.305588
							Female	Glu-CRBN-KO	0.322469				Female	GABA-CRBN-KO	0.294174
							Female	Glu-CRBN-KO	0.245191				Female	GABA-CRBN-KO	0.123097
							Female	Glu-CRBN-KO	0.104906				Female	GABA-CRBN-KO	0.224973
													Female	GABA-CRBN-KO	0.166295
													Female	GABA-CRBN-KO	0.25186
													Female	GABA-CRBN-KO	0.236004
													Female	GABA-CRBN-KO	0.181228
