# Supplementary material for: The CB1 receptor interacts with cereblon and drives cereblon deficiency-associated memory shortfalls
Source: EMBO Mol Med. 2024 Mar 21;16(4):11. doi: 10.1038/s44321-024-00054-w (PMC11018632; doi:10.1038/s44321-024-00054-w)
Supplement: Supplementary file 2 — EV Figures Source Data [file 44321_2024_54_MOESM2_ESM.zip › Raw_data_EV_figures/Figure EV2/Figure EV2D/Figure EV2D.xlsx]

## Sheet: Sheet1
Test	Sex	Genotype	Latency to pain symptoms (s)	Sample size		Test	Sex	Genotype	Latency to pain symptoms (s)	Sample size		Test	Sex	Genotype	Latency to pain symptoms (s)	Sample size
Analgesia	Male	CRBN-WT	11.2	18		Analgesia	Male	Glu-CRBN-WT	4.9	20		Analgesia	Male	GABA-CRBN-WT	15.8	21
	Male	CRBN-WT	4.2				Male	Glu-CRBN-WT	28.4				Male	GABA-CRBN-WT	14.2
	Male	CRBN-WT	18.2				Male	Glu-CRBN-WT	12.7				Male	GABA-CRBN-WT	16.7
	Male	CRBN-WT	23.5				Male	Glu-CRBN-WT	14.5				Male	GABA-CRBN-WT	12.5
	Male	CRBN-WT	24.7				Male	Glu-CRBN-WT	21				Male	GABA-CRBN-WT	16.2
	Male	CRBN-WT	30				Male	Glu-CRBN-WT	20.2				Male	GABA-CRBN-WT	13.3
	Male	CRBN-WT	17.7				Male	Glu-CRBN-WT	15.2				Male	GABA-CRBN-WT	22.6
	Male	CRBN-WT	22.4				Male	Glu-CRBN-WT	15.1				Male	GABA-CRBN-WT	19.9
	Male	CRBN-WT	14.4				Male	Glu-CRBN-WT	24.2				Male	GABA-CRBN-WT	25.6
	Female	CRBN-WT	21.4				Male	Glu-CRBN-WT	10.4				Female	GABA-CRBN-WT	9.4
	Female	CRBN-WT	26				Female	Glu-CRBN-WT	18				Female	GABA-CRBN-WT	14.4
	Female	CRBN-WT	26.2				Female	Glu-CRBN-WT	12.6				Female	GABA-CRBN-WT	12.9
	Female	CRBN-WT	17.5				Female	Glu-CRBN-WT	19.1				Female	GABA-CRBN-WT	11.5
	Female	CRBN-WT	20.2				Female	Glu-CRBN-WT	23.7				Female	GABA-CRBN-WT	17.5
	Female	CRBN-WT	27.5				Female	Glu-CRBN-WT	21.2				Female	GABA-CRBN-WT	21.4
	Female	CRBN-WT	10.2				Female	Glu-CRBN-WT	20.7				Female	GABA-CRBN-WT	25.6
	Female	CRBN-WT	7.7				Female	Glu-CRBN-WT	21.4				Female	GABA-CRBN-WT	16.6
	Female	CRBN-WT	22.9				Female	Glu-CRBN-WT	10.8				Female	GABA-CRBN-WT	25
	Male	CRBN-KO	11.5	15			Female	Glu-CRBN-WT	24.7				Female	GABA-CRBN-WT	13.1
	Male	CRBN-KO	17.5				Female	Glu-CRBN-WT	10.9				Female	GABA-CRBN-KO	20.3
	Male	CRBN-KO	22.8				Male	Glu-CRBN-KO	14.9	19			Female	GABA-CRBN-KO	22.3
	Male	CRBN-KO	22.4				Male	Glu-CRBN-KO	7.1				Male	GABA-CRBN-KO	19.8	24
	Male	CRBN-KO	22.3				Male	Glu-CRBN-KO	8.6				Male	GABA-CRBN-KO	15.5
	Male	CRBN-KO	18				Male	Glu-CRBN-KO	9.5				Male	GABA-CRBN-KO	15.3
	Male	CRBN-KO	14.3				Male	Glu-CRBN-KO	12.3				Male	GABA-CRBN-KO	8.1
	Male	CRBN-KO	16.3				Male	Glu-CRBN-KO	10.6				Male	GABA-CRBN-KO	9.7
	Male	CRBN-KO	19				Male	Glu-CRBN-KO	30				Male	GABA-CRBN-KO	14.6
	Female	CRBN-KO	13.3				Male	Glu-CRBN-KO	21				Male	GABA-CRBN-KO	12.3
	Female	CRBN-KO	18.1				Male	Glu-CRBN-KO	24.5				Male	GABA-CRBN-KO	21.1
	Female	CRBN-KO	18.4				Male	Glu-CRBN-KO	14.9				Male	GABA-CRBN-KO	22.5
	Female	CRBN-KO	13.2				Male	Glu-CRBN-KO	17.4				Male	GABA-CRBN-KO	27
	Female	CRBN-KO	17.6				Male	Glu-CRBN-KO	6				Female	GABA-CRBN-KO	12.3
	Female	CRBN-KO	23.5				Male	Glu-CRBN-KO	15.2				Female	GABA-CRBN-KO	8.1
							Male	Glu-CRBN-KO	12.7				Female	GABA-CRBN-KO	26.3
							Female	Glu-CRBN-KO	13.7				Female	GABA-CRBN-KO	15
							Female	Glu-CRBN-KO	14.3				Female	GABA-CRBN-KO	16.7
							Female	Glu-CRBN-KO	13.1				Female	GABA-CRBN-KO	15.6
							Female	Glu-CRBN-KO	15.1				Female	GABA-CRBN-KO	13.8
							Female	Glu-CRBN-KO	13.2				Female	GABA-CRBN-KO	19.3
													Female	GABA-CRBN-KO	18.1
													Female	GABA-CRBN-KO	13.7
													Female	GABA-CRBN-KO	21.6
													Female	GABA-CRBN-KO	26.1
													Female	GABA-CRBN-KO	25.1
													Female	GABA-CRBN-KO	27.8
