# Supplementary material for: The CB1 receptor interacts with cereblon and drives cereblon deficiency-associated memory shortfalls
Source: EMBO Mol Med. 2024 Mar 21;16(4):11. doi: 10.1038/s44321-024-00054-w (PMC11018632; doi:10.1038/s44321-024-00054-w)
Supplement: Supplementary file 2 — EV Figures Source Data [file 44321_2024_54_MOESM2_ESM.zip › Raw_data_EV_figures/Figure EV2/Figure EV2E/Figure EV2E.xlsx]

## Sheet: Sheet1
Test	Sex	Genotype	Freezing time (%)	Sample size		Test	Sex	Genotype	Freezing time (%)	Sample size		Test	Sex	Genotype	Freezing time (%)	Sample size
Fear conditioning	Male	CRBN-WT	44.6667	10		Fear conditioning	Male	Glu-CRBN-WT	12.3571	24		Fear conditioning	Male	GABA-CRBN-WT	24.6905	13
	Male	CRBN-WT	22.3095				Male	Glu-CRBN-WT	18.2381				Male	GABA-CRBN-WT	27.6905
	Male	CRBN-WT	42.6429				Male	Glu-CRBN-WT	10.9048				Male	GABA-CRBN-WT	24.1429
	Male	CRBN-WT	27.7619				Male	Glu-CRBN-WT	9.40476				Male	GABA-CRBN-WT	30.5952
	Male	CRBN-WT	6.47619				Male	Glu-CRBN-WT	25.619				Male	GABA-CRBN-WT	18.4286
	Female	CRBN-WT	38.619				Male	Glu-CRBN-WT	30.0476				Male	GABA-CRBN-WT	37.1429
	Female	CRBN-WT	34.7143				Male	Glu-CRBN-WT	25.881				Male	GABA-CRBN-WT	37.2381
	Female	CRBN-WT	43.7381				Male	Glu-CRBN-WT	21.4286				Male	GABA-CRBN-WT	23.5952
	Female	CRBN-WT	22.5238				Male	Glu-CRBN-WT	25.4762				Male	GABA-CRBN-WT	10.619
	Female	CRBN-WT	22.6191				Male	Glu-CRBN-WT	27.5714				Male	GABA-CRBN-WT	12.9762
	Male	CRBN-KO	6.11905	10			Male	Glu-CRBN-WT	11.6667				Female	GABA-CRBN-WT	22.3571
	Male	CRBN-KO	31.5714				Male	Glu-CRBN-WT	21.881				Female	GABA-CRBN-WT	51.6667
	Male	CRBN-KO	37.0476				Female	Glu-CRBN-WT	33.7381				Female	GABA-CRBN-WT	23.4524
	Female	CRBN-KO	12.3571				Female	Glu-CRBN-WT	30.0476				Male	GABA-CRBN-KO	11.2857	14
	Female	CRBN-KO	28.0476				Female	Glu-CRBN-WT	22.7143				Male	GABA-CRBN-KO	15
	Female	CRBN-KO	28.881				Female	Glu-CRBN-WT	24.6905				Male	GABA-CRBN-KO	5.90476
	Female	CRBN-KO	47.3571				Female	Glu-CRBN-WT	15.9048				Male	GABA-CRBN-KO	13.4286
	Female	CRBN-KO	19.0476				Female	Glu-CRBN-WT	12.9048				Male	GABA-CRBN-KO	13
	Female	CRBN-KO	47.5476				Female	Glu-CRBN-WT	18.8095				Female	GABA-CRBN-KO	39.7857
	Female	CRBN-KO	25.6429				Female	Glu-CRBN-WT	21.5476				Female	GABA-CRBN-KO	22.5476
							Female	Glu-CRBN-WT	27.6429				Female	GABA-CRBN-KO	9.16667
							Female	Glu-CRBN-WT	21.4762				Female	GABA-CRBN-KO	17.5238
							Female	Glu-CRBN-WT	39.2857				Female	GABA-CRBN-KO	36.5952
							Female	Glu-CRBN-WT	25				Female	GABA-CRBN-KO	26.9048
							Male	Glu-CRBN-KO	5.71429	24			Female	GABA-CRBN-KO	8.83333
							Male	Glu-CRBN-KO	31.4286				Female	GABA-CRBN-KO	35.0476
							Male	Glu-CRBN-KO	14.9762				Female	GABA-CRBN-KO	32.9762
							Male	Glu-CRBN-KO	26.4524
							Male	Glu-CRBN-KO	16.3333
							Male	Glu-CRBN-KO	7.59524
							Male	Glu-CRBN-KO	29.4524
							Male	Glu-CRBN-KO	21.5476
							Male	Glu-CRBN-KO	18.881
							Male	Glu-CRBN-KO	18.381
							Male	Glu-CRBN-KO	11.4524
							Male	Glu-CRBN-KO	21.1905
							Female	Glu-CRBN-KO	47.8571
							Female	Glu-CRBN-KO	16.8571
							Female	Glu-CRBN-KO	1.88095
							Female	Glu-CRBN-KO	13.5714
							Female	Glu-CRBN-KO	6.42857
							Female	Glu-CRBN-KO	45.4524
							Female	Glu-CRBN-KO	16.8571
							Female	Glu-CRBN-KO	11.2619
							Female	Glu-CRBN-KO	23.119
							Female	Glu-CRBN-KO	27.4524
							Female	Glu-CRBN-KO	19.7381
							Female	Glu-CRBN-KO	13.5476
