# Supplementary material for: The CB1 receptor interacts with cereblon and drives cereblon deficiency-associated memory shortfalls
Source: EMBO Mol Med. 2024 Mar 21;16(4):11. doi: 10.1038/s44321-024-00054-w (PMC11018632; doi:10.1038/s44321-024-00054-w)
Supplement: Supplementary file 2 — EV Figures Source Data [file 44321_2024_54_MOESM2_ESM.zip › Raw_data_EV_figures/Figure EV3/Figure EV3A/Figure EV3A.xlsx]

## Sheet: Sheet1
	Control vector						CRBN vector
	pERK O.D. normalized to ERK O.D. and Tubulin O.D. (% of Vehicle average)
Vehicle	51.1398	81.9035	4.62466	150.619	90.1731	221.54	34.146	115.026	18.1599	180.185	131.487	432.799
0.01 μM	150.344	102.758	12.0999	187.057	93.6787	321.105	110.208	199.858	186.444	204.692	231.89	216.642
0.1 μM	498.976	219.218	73.6822	275.74	293.899	699.209	211.615	318.252	502.066	467.357	624.332	713.035
1 μM	316.447	364.821	960.345	832.271	819.801	846.338	611.429	968.472	524.448	680.454	714.321	844.039
	Experiment 1	Experiment 2	Experiment 3	Experiment 4	Experiment 5	Experiment 6	Experiment 1	Experiment 2	Experiment 3	Experiment 4	Experiment 5	Experiment 6
