# Supplementary material for: The CB1 receptor interacts with cereblon and drives cereblon deficiency-associated memory shortfalls
Source: EMBO Mol Med. 2024 Mar 21;16(4):11. doi: 10.1038/s44321-024-00054-w (PMC11018632; doi:10.1038/s44321-024-00054-w)
Supplement: Supplementary file 2 — EV Figures Source Data [file 44321_2024_54_MOESM2_ESM.zip › Raw_data_EV_figures/Figure EV3/Figure EV3B/Figure EV3B.xlsx]

## Sheet: Sheet1
	Galpha i1
	Control vector	CRBN vector	CRBN-ΔRGS vector
Exp 1	110.401	100.084	100.011
Exp 2	105.582	100.476	97.0365
Exp 3	109.849	106.812	102.029
Exp 4	technical issue	96.7471	97.9514
	Galpha i2
	Control vector	CRBN vector	CRBN-ΔRGS vector
Exp 1	103.047	110.341	106.91
Exp 2	107.952	103.827	109.122
Exp 3	107.528	105.441	108.676
Exp 4	105.186	103.341	104.082
	Galpha i3
	Control vector	CRBN vector	CRBN-ΔRGS vector
Exp 1	114.576	97.0134	107.665
Exp 2	103.521	102.508	105.17
Exp 3	106.376	101.624	105.916
Exp 4	111.178	97.8067	105.678
	Galpha o
	Control vector	CRBN vector	CRBN-ΔRGS vector
Exp 1	99.4467	112.254	106.797
Exp 2	100.721	106.227	technical issue
Exp 3	104.148	115.578	108.107
Exp 4	100.39	103.753	105.698
