# Supplementary material for: The CB1 receptor interacts with cereblon and drives cereblon deficiency-associated memory shortfalls
Source: EMBO Mol Med. 2024 Mar 21;16(4):11. doi: 10.1038/s44321-024-00054-w (PMC11018632; doi:10.1038/s44321-024-00054-w)
Supplement: Supplementary file 2 — EV Figures Source Data [file 44321_2024_54_MOESM2_ESM.zip › Raw_data_EV_figures/Figure EV3/Figure EV3C/Figure EV3C.xlsx]

## Sheet: Sheet1
	WIN55,212-2					HU-210
	Galpha q/11					Galpha q/11
	Control vector	CRBN vector	CRBN-ΔRGS vector			Control vector	CRBN vector	CRBN-ΔRGS vector
Experiment 1	113.747	99.4482	104.327		Experiment 1	114.913	96.1758	118.393
Experiment 2	112.183	97.8036	104.126		Experiment 2	113.875	103.065	106.871
Experiment 3	108.426	97.1051	103.548		Experiment 3	112.358	97.8634	109.519
Experiment 4	114.783	technical issue	technical issue		Experiment 4	109.63	technical issue	108.725
	Galpha s					Galpha s
	Control vector	CRBN vector	CRBN-ΔRGS vector			Control vector	CRBN vector	CRBN-ΔRGS vector
Experiment 1	97.6568	98.1465	107.912		Experiment 1	96.9424	103.221	108.29
Experiment 2	96.4109	95.4733	109.53		Experiment 2	103.473	104.22	109.84
Experiment 3	102.252	96.4109	103.288		Experiment 3	100.506	100.74	104.797
Experiment 4	99.1959	technical issue	107.457		Experiment 4	100.256	technical issue	102.37
	Galpha z					Galpha z
	Control vector	CRBN vector	CRBN-ΔRGS vector			Control vector	CRBN vector	CRBN-ΔRGS vector
Experiment 1	96.0143	99.7958	102.372		Experiment 1	102.505	100.785	103.154
Experiment 2	103.827	100.693	97.7802		Experiment 2	103.131	100.478	97.3478
Experiment 3	97.8153	99.8739	99.9468		Experiment 3	95.2734	99.32	101.512
	Galpha 13					Galpha 13
	Control vector	CRBN vector	CRBN-ΔRGS vector			Control vector	CRBN vector	CRBN-ΔRGS vector
Experiment 1	97.1122	100.261	104.189		Experiment 1	100.268	98.3722	105.329
Experiment 2	98.0122	101.615	100.867		Experiment 2	95.8396	100.701	102.854
Experiment 3	98.8307	98.526	101.256		Experiment 3	100.71	99.5334	101.359
