# Supplementary material for: The CB1 receptor interacts with cereblon and drives cereblon deficiency-associated memory shortfalls
Source: EMBO Mol Med. 2024 Mar 21;16(4):11. doi: 10.1038/s44321-024-00054-w (PMC11018632; doi:10.1038/s44321-024-00054-w)
Supplement: Supplementary file 2 — EV Figures Source Data [file 44321_2024_54_MOESM2_ESM.zip › Raw_data_EV_figures/Figure EV3/Figure EV3D/Figure EV3D.xlsx]

## Sheet: Sheet1
	HEK-293T-CRBN-WT				HEK-293T-CRBN-KO
	pERK O.D. normalized to ERK O.D. and Tubulin O.D. (% of Vehicle average)
Vehicle	101.303	91.1318	83.9905	123.575	59.3944	79.7199	72.6564	188.229
0.01 μM	227.646	163.876	209.297	160.775	185.629	166.84	206.347	190.04
0.1 μM	218.906	214.575	236.696	188.543	199.899	184.07	191.732	220.676
1 μM	230.549	238.772	188.883	219.359	269.295	217.225	183.744	297.589
	Experiment 1	Experiment 2	Experiment 3	Experiment 4	Experiment 1	Experiment 2	Experiment 3	Experiment 4
