# Supplementary material for: The CB1 receptor interacts with cereblon and drives cereblon deficiency-associated memory shortfalls
Source: EMBO Mol Med. 2024 Mar 21;16(4):11. doi: 10.1038/s44321-024-00054-w (PMC11018632; doi:10.1038/s44321-024-00054-w)
Supplement: Supplementary file 2 — EV Figures Source Data [file 44321_2024_54_MOESM2_ESM.zip › Raw_data_EV_figures/Figure EV4/Figure EV4A/Figure EV4A.xlsx]

## Sheet: Sheet1
Sex	Genotype	CB1R/Housekeeping protein (a.u.)	Sample size
Male	CRBN-WT	123.984	4
Male	CRBN-WT	93.3893
Male	CRBN-WT	96.1978
Female	CRBN-WT	86.429
Female	CRBN-KO	101.767	4
Female	CRBN-KO	85.1976
Female	CRBN-KO	203.934
Female	CRBN-KO	44.5002
Male	Glu-CRBN-WT	67.3301	8
Male	Glu-CRBN-WT	92.6851
Male	Glu-CRBN-WT	124.379
Male	Glu-CRBN-WT	109.989
Male	Glu-CRBN-WT	74.9236
Female	Glu-CRBN-WT	101.084
Female	Glu-CRBN-WT	98.9751
Female	Glu-CRBN-WT	130.634
Male	Glu-CRBN-KO	115.569	8
Male	Glu-CRBN-KO	118.905
Male	Glu-CRBN-KO	186.905
Male	Glu-CRBN-KO	82.8002
Male	Glu-CRBN-KO	73.954
Female	Glu-CRBN-KO	134.605
Female	Glu-CRBN-KO	102.662
Female	Glu-CRBN-KO	139.483
Male	GABA-CRBN-WT	105.469	3
Male	GABA-CRBN-WT	115.535
Female	GABA-CRBN-WT	78.9957
Male	GABA-CRBN-KO	91.4195	3
Female	GABA-CRBN-KO	102.072
Female	GABA-CRBN-KO	81.3933
