# Supplementary material for: The CB1 receptor interacts with cereblon and drives cereblon deficiency-associated memory shortfalls
Source: EMBO Mol Med. 2024 Mar 21;16(4):11. doi: 10.1038/s44321-024-00054-w (PMC11018632; doi:10.1038/s44321-024-00054-w)
Supplement: Supplementary file 2 — EV Figures Source Data [file 44321_2024_54_MOESM2_ESM.zip › Raw_data_EV_figures/Figure EV4/Figure EV4B/Figure EV4B.xlsx]

## Sheet: Sheet1
Hippocampal area	Sex	Genotype	CB1R Immunoreactivity/DAPI (%)	Sample size		Hippocampal area	Sex	Genotype	CB1R Immunoreactivity/DAPI (%)	Sample size
CA1	Female	CRBN-WT	89.0352	3		DG	Female	CRBN-WT	93.2698	3
	Female	CRBN-WT	98.3384				Female	CRBN-WT	98.6691
	Female	CRBN-WT	112.626				Female	CRBN-WT	108.061
	Male	CRBN-KO	111.026	3			Male	CRBN-KO	105.696	3
	Male	CRBN-KO	131.002				Male	CRBN-KO	129.481
	Female	CRBN-KO	101.781				Female	CRBN-KO	90.2317
Hippocampal area	Sex	Genotype	Protein value	Sample size		Hippocampal area	Sex	Genotype	Protein value	Sample size
CA3	Female	CRBN-WT	87.0636	3		Hilus	Female	CRBN-WT	88.8704	3
	Female	CRBN-WT	101.796				Female	CRBN-WT	101.054
	Female	CRBN-WT	111.14				Female	CRBN-WT	110.076
	Male	CRBN-KO	108.707	3			Male	CRBN-KO	111.729	3
	Male	CRBN-KO	132.172				Male	CRBN-KO	146.379
	Female	CRBN-KO	104.423				Female	CRBN-KO	105.493
