# Supplementary material for: The CB1 receptor interacts with cereblon and drives cereblon deficiency-associated memory shortfalls
Source: EMBO Mol Med. 2024 Mar 21;16(4):11. doi: 10.1038/s44321-024-00054-w (PMC11018632; doi:10.1038/s44321-024-00054-w)
Supplement: Supplementary file 2 — EV Figures Source Data [file 44321_2024_54_MOESM2_ESM.zip › Raw_data_EV_figures/Figure EV4/Figure EV4C/Figure EV4C.xlsx]

## Sheet: Hoja1
Sex	Genotype	Synapthopysin1/Housekeeping protein (a.u.)	PSD-95/Housekeeping protein (a.u.)	vGLUT1/Housekeeping protein (a.u.)	vGAT/Housekeeping protein (a.u.)	Sample size
Male	CRBN-WT	102.421	68.8691	89.6659	99.013	4
Male	CRBN-WT	79.745	82.1288	105.729	96.3326
Female	CRBN-WT	112.369	141.133	89.8642	97.0924
Female	CRBN-WT	105.465	107.869	114.741	107.562
Male	CRBN-KO	96.2103	107.909	90.8985	134.909	4
Male	CRBN-KO	101.99	121.306	89.2242	109.12
Female	CRBN-KO	76.2111	95.9825	105.99	101.776
Female	CRBN-KO	97.3823	94.6729	118.509	109.653
Male	Glu-CRBN-WT	84.1403	63.7562	96.9688	95.0233	4
Male	Glu-CRBN-WT	129.301	117.519	119.304	118.961
Male	Glu-CRBN-WT	66.1189	108.284	89.408	85.3078
Female	Glu-CRBN-WT	120.439	110.441	94.3196	100.708
Male	Glu-CRBN-KO	108.095	77.3435	77.0896	50.7137	4
Male	Glu-CRBN-KO	115.219	119.624	107.133	93.2245
Male	Glu-CRBN-KO	104.326	105.068	109.514	126.815
Female	Glu-CRBN-KO	50.9786	50.6873	92.5837	77.4679
Male	GABA-CRBN-WT	107.681	116.282	98.8953	110.766	4
Male	GABA-CRBN-WT	66.381	87.2335	82.4416	74.0817
Female	GABA-CRBN-WT	138.143	95.3468	97.5966	115.656
Female	GABA-CRBN-WT	87.7947	101.138	121.066	99.4966
Male	GABA-CRBN-KO	131.265	102.812	90.3692	78.6383	3-4
Male	GABA-CRBN-KO	65.2073	107.822	91.1826	100.525
Female	GABA-CRBN-KO	110.272	89.528	89.4166	139.283
Female	GABA-CRBN-KO	74.2841	128.07		91.9331
