# Supplementary material for: The CB1 receptor interacts with cereblon and drives cereblon deficiency-associated memory shortfalls
Source: EMBO Mol Med. 2024 Mar 21;16(4):11. doi: 10.1038/s44321-024-00054-w (PMC11018632; doi:10.1038/s44321-024-00054-w)
Supplement: Supplementary file 3 — Source data Fig. 1 [file 44321_2024_54_MOESM3_ESM.zip]

Archive with 53 entries (40 files):
- Figure 1/
- Figure 1/1B/
- Figure 1/1B/1B - Quantification.xlsx
- Figure 1/1B/CRBN-KO/
- Figure 1/1B/CRBN-KO/CRBN-KO - HC 1.tif
- Figure 1/1B/CRBN-KO/CRBN-KO - HC 2.tif
- Figure 1/1B/CRBN-KO/CRBN-KO - HC 3.tif
- Figure 1/1B/CRBN-WT/
- Figure 1/1B/CRBN-WT/CRBN-WT - HC 1.tif
- Figure 1/1B/CRBN-WT/CRBN-WT - HC 2.tif
- Figure 1/1B/CRBN-WT/CRBN-WT - HC 3.tif
- Figure 1/1B/CRBN-WT/CRBN-WT - HC 4.tif
- Figure 1/1B/CRBN-WT/CRBN-WT - HC 5.tif
- Figure 1/1B/CRBN-WT/CRBN-WT - HC 6.tif
- Figure 1/1B/GABA-CRBN-KO/
- Figure 1/1B/GABA-CRBN-KO/GABA-CRBN-KO - HC 1.tif
- Figure 1/1B/GABA-CRBN-KO/GABA-CRBN-KO - HC 2.tif
- Figure 1/1B/GABA-CRBN-KO/GABA-CRBN-KO - HC 3.tif
- Figure 1/1B/GABA-CRBN-KO/GABA-CRBN-KO - HC 4.tif
- Figure 1/1B/Glu-CRBN-KO/
- Figure 1/1B/Glu-CRBN-KO/Fig 1. Glu-CRBN-KO - HC 3.tif
- Figure 1/1B/Glu-CRBN-KO/Glu-CRBN-KO - HC 1.tif
- Figure 1/1B/Glu-CRBN-KO/Glu-CRBN-KO - HC 2.tif
- Figure 1/1B/Glu-CRBN-KO/Glu-CRBN-KO - HC 4.tif
- Figure 1/1B/Glu-CRBN-KO/Glu-CRBN-KO - HC 5.tif
- Figure 1/1C/
- Figure 1/1C/1C - Quantification.xlsx
- Figure 1/1C/CRBN-KO/
- Figure 1/1C/CRBN-KO/CRBN-KO - CX 1.tif
- Figure 1/1C/CRBN-KO/CRBN-KO - CX 2.tif
- Figure 1/1C/CRBN-KO/CRBN-KO - CX 3.tif
- Figure 1/1C/CRBN-WT/
- Figure 1/1C/CRBN-WT/CRBN-WT - CX 1.tif
- Figure 1/1C/CRBN-WT/CRBN-WT - CX 2.tif
- Figure 1/1C/CRBN-WT/CRBN-WT - CX 3.tif
- Figure 1/1C/CRBN-WT/CRBN-WT - CX 4.tif
- Figure 1/1C/CRBN-WT/CRBN-WT - CX 5.tif
- Figure 1/1C/CRBN-WT/CRBN-WT - CX 6.tif
- Figure 1/1C/GABA-CRBN-KO/
- Figure 1/1C/GABA-CRBN-KO/GABA-CRBN-KO - CX 1.tif
- Figure 1/1C/GABA-CRBN-KO/GABA-CRBN-KO - CX 2.tif
- Figure 1/1C/GABA-CRBN-KO/GABA-CRBN-KO - CX 3.tif
- Figure 1/1C/GABA-CRBN-KO/GABA-CRBN-KO - CX 4.tif
- Figure 1/1C/Glu-CRBN-KO/
- Figure 1/1C/Glu-CRBN-KO/Glu-CRBN-KO - CX 1.tif
- Figure 1/1C/Glu-CRBN-KO/Glu-CRBN-KO - CX 2.tif
- Figure 1/1C/Glu-CRBN-KO/Glu-CRBN-KO - CX 3.tif
- Figure 1/1C/Glu-CRBN-KO/Glu-CRBN-KO - CX 4.tif
- Figure 1/1D/
- Figure 1/1D/1D - Quantification.xlsx
- Figure 1/1E/
- Figure 1/1E/Figure 1E - uncropped WBs.pptx
- Figure 1/1E/Figure 1E.xlsx
