# Supplementary material for: The CB1 receptor interacts with cereblon and drives cereblon deficiency-associated memory shortfalls
Source: EMBO Mol Med. 2024 Mar 21;16(4):11. doi: 10.1038/s44321-024-00054-w (PMC11018632; doi:10.1038/s44321-024-00054-w)
Supplement: Supplementary file 3 — Source data Fig. 1 [file 44321_2024_54_MOESM3_ESM.zip › Figure 1/1B/1B - Quantification.xlsx]

## Sheet: Hoja1
Hippocampal area	Sex	Genotype	Fluorescent signal (a.u.)	Sample size		Hippocampal area	Sex	Genotype	Fluorescent signal (a.u.)	Sample size
CA1	Male	CRBN-WT	102.852	6		Hilus	Male	CRBN-WT	106.931	6
	Male		77.1191				Male		76.9884
	Male		106.215				Male		94.1473
	Female		105.669				Female		128.593
	Female		139.065				Female		72.4563
	Female		67.0721				Female		120.885
	Male	Glu-CRBN-KO	5.55252	5			Male	Glu-CRBN-KO	0.0308699	5
	Male		7.63902				Male		0.0402723
	Male		5.28595				Male		35.6095
	Male		5.87113				Male		43.1902
	Female		0.00329849				Female		0.0394402
	Male	GABA-CRBN-KO	144.191	4			Male	GABA-CRBN-KO	119.273	4
	Male		66.1277				Male		83.5138
	Female		94.4623				Female		101.9
	Female		38.2205				Female		35.9247
	Male	CRBN-KO	0.00067549	3			Male	CRBN-KO	0.00302042	3
	Male		3.81045				Male		0.00520045
	Female		0.00354007				Female		3.4397
Hippocampal area	Sex	Genotype	Fluorescent signal (a.u.)	Sample size		Hippocampal area	Sex	Genotype	Fluorescent signal (a.u.)	Sample size
CA3	Male	CRBN-WT	110.191	6		DG	Male	CRBN-WT	149.932	6
	Male		95.2277				Male		79.3949
	Male		104.736				Male		86.5967
	Female		77.6108				Female		92.8379
	Female		95.5614				Female		102.193
	Female		116.674				Female		89.0466
	Male	Glu-CRBN-KO	0.00953151	5			Male	Glu-CRBN-KO	89.2575	5
	Male		16.7511				Male		76.8415
	Male		0.00714141				Male		49.5712
	Male		11.2195				Male		64.9803
	Female		0.00472965				Female		30.1105
	Male	GABA-CRBN-KO	126.076	4			Male	GABA-CRBN-KO	114.311	4
	Male		139.928				Male		67.5692
	Female		137.655				Female		80.3473
	Female		69.2352				Female		37.1021
	Male	CRBN-KO	0.00053506	3			Male	CRBN-KO	0.00153356	3
	Male		7.22806				Male		3.83482
	Female		0.00397868				Female		0.0014681
