# Supplementary material for: The CB1 receptor interacts with cereblon and drives cereblon deficiency-associated memory shortfalls
Source: EMBO Mol Med. 2024 Mar 21;16(4):11. doi: 10.1038/s44321-024-00054-w (PMC11018632; doi:10.1038/s44321-024-00054-w)
Supplement: Supplementary file 3 — Source data Fig. 1 [file 44321_2024_54_MOESM3_ESM.zip › Figure 1/1C/1C - Quantification.xlsx]

## Sheet: Hoja1
Brain area	Sex	Genotype	Fluorescent signal (a.u.)	Sample size
Cortex	Male	CRBN-WT	63.3941	6
	Male		56.7742
	Male		159.485
	Male		110.89
	Female		87.4145
	Female		122.042
	Male	Glu-CRBN-KO	25.7213	4
	Male		14.8334
	Male		36.0917
	Female		52.2714
	Male	GABA-CRBN-KO	87.5421	4
	Male		115.292
	Female		33.0432
	Female		39.0656
	Male	CRBN-KO	0.00373804	3
	Male		8.5986
	Female		0.00706074
