# Supplementary material for: The CB1 receptor interacts with cereblon and drives cereblon deficiency-associated memory shortfalls
Source: EMBO Mol Med. 2024 Mar 21;16(4):11. doi: 10.1038/s44321-024-00054-w (PMC11018632; doi:10.1038/s44321-024-00054-w)
Supplement: Supplementary file 3 — Source data Fig. 1 [file 44321_2024_54_MOESM3_ESM.zip › Figure 1/1D/1D - Quantification.xlsx]

## Sheet: Hoja1
Brain area	Sex	Genotype	CRBN mRNA (a.u.)	Sample size		Brain area	Sex	Genotype	CRBN mRNA (a.u.)	Sample size
Hippocampus	Male	CRBN-WT	1	3		Cortex	Male	CRBN-WT	1	3
	Male	CRBN-WT	1.78783				Male	CRBN-WT	0.926295
	Male	CRBN-WT	1.14309				Male	CRBN-WT	1.28734
	Female	CRBN-KO	0.0096868	3			Female	CRBN-KO	0.00316192	3
	Male	CRBN-KO	0.000292374				Male	CRBN-KO	0.00104069
	Female	CRBN-KO	0.0107418				Female	CRBN-KO	0.0011042
	Male	Glu-CRBN-WT	1	3			Male	Glu-CRBN-WT	1	3
	Male	Glu-CRBN-WT	0.904317				Male	Glu-CRBN-WT	1.04636
	Female	Glu-CRBN-WT	1.07464				Female	Glu-CRBN-WT	1.07065
	Male	Glu-CRBN-KO	0.30599	3			Male	Glu-CRBN-KO	0.318059	3
	Female	Glu-CRBN-KO	0.359691				Female	Glu-CRBN-KO	0.32432
	Male	Glu-CRBN-KO	0.473724				Male	Glu-CRBN-KO	0.353416
	Female	GABA-CRBN-WT	1	3			Female	GABA-CRBN-WT	1	3
	Male	GABA-CRBN-WT	1.35916				Male	GABA-CRBN-WT	0.927044
	Male	GABA-CRBN-WT	1.02709				Male	GABA-CRBN-WT	0.927998
	Male	GABA-CRBN-KO	1.08224	3			Male	GABA-CRBN-KO	1.02172	3
	Male	GABA-CRBN-KO	1.09296				Male	GABA-CRBN-KO	0.650725
	Female	GABA-CRBN-KO	0.710234				Female	GABA-CRBN-KO	0.794983
