# Supplementary material for: The CB1 receptor interacts with cereblon and drives cereblon deficiency-associated memory shortfalls
Source: EMBO Mol Med. 2024 Mar 21;16(4):11. doi: 10.1038/s44321-024-00054-w (PMC11018632; doi:10.1038/s44321-024-00054-w)
Supplement: Supplementary file 3 — Source data Fig. 1 [file 44321_2024_54_MOESM3_ESM.zip › Figure 1/1E/Figure 1E.xlsx]

## Sheet: Hoja2
Brain area	Sex	Genotype	CRBN/Tubulin protein (a.u.)	Sample size		Brain area	Sex	Genotype	CRBN/Tubulin protein (a.u.)	Sample size
Hippocampus	Male	CRBN-WT	105.053	6		Cortex	Male	CRBN-WT	81.122	6		Note: Negative values were considered as 0 for statistical analyses
	Male	CRBN-WT	105.297				Male	CRBN-WT	61.8708
	Male	CRBN-WT	97.5427				Male	CRBN-WT	114.717
	Female	CRBN-WT	80.0587				Female	CRBN-WT	149.064
	Female	CRBN-WT	106.24				Female	CRBN-WT	96.1971
	Female	CRBN-WT	105.808				Female	CRBN-WT	97.0285
	Male	CRBN-KO	-42.924	6			Male	CRBN-KO	-44.8919	6
	Male	CRBN-KO	-23.9617				Male	CRBN-KO	-17.7231
	Male	CRBN-KO	2.37417				Male	CRBN-KO	-0.97226
	Female	CRBN-KO	2.88453				Female	CRBN-KO	9.23826
	Female	CRBN-KO	-2.12533				Female	CRBN-KO	-6.89883
	Female	CRBN-KO	0.954368				Female	CRBN-KO	1.2712
	Male	Glu-CRBN-WT	105.119	6			Male	Glu-CRBN-WT	106.767	6
	Male	Glu-CRBN-WT	166.847				Male	Glu-CRBN-WT	112.011
	Male	Glu-CRBN-WT	51.2545				Male	Glu-CRBN-WT	79.6029
	Female	Glu-CRBN-WT	109.992				Female	Glu-CRBN-WT	112.542
	Female	Glu-CRBN-WT	79.2278				Female	Glu-CRBN-WT	107.819
	Female	Glu-CRBN-WT	87.5598				Female	Glu-CRBN-WT	81.2578
	Male	Glu-CRBN-KO	94.7931	6			Male	Glu-CRBN-KO	15.8297	6
	Male	Glu-CRBN-KO	13.3678				Male	Glu-CRBN-KO	11.8707
	Male	Glu-CRBN-KO	34.7511				Male	Glu-CRBN-KO	29.7924
	Female	Glu-CRBN-KO	20.7826				Female	Glu-CRBN-KO	49.3036
	Female	Glu-CRBN-KO	24.0021				Female	Glu-CRBN-KO	27.842
	Female	Glu-CRBN-KO	0				Female	Glu-CRBN-KO	34.5269
	Male	GABA-CRBN-WT	58.5325	6			Male	GABA-CRBN-WT	112.554	6
	Male	GABA-CRBN-WT	72.8417				Male	GABA-CRBN-WT	142.107
	Male	GABA-CRBN-WT	156.061				Male	GABA-CRBN-WT	60.8809
	Female	GABA-CRBN-WT	72.3725				Female	GABA-CRBN-WT	95.0298
	Female	GABA-CRBN-WT	128.422				Female	GABA-CRBN-WT	107.44
	Female	GABA-CRBN-WT	111.771				Female	GABA-CRBN-WT	81.9884
	Male	GABA-CRBN-KO	88.9089	6			Male	GABA-CRBN-KO	82.8393	6
	Male	GABA-CRBN-KO	42.8414				Male	GABA-CRBN-KO	69.5433
	Male	GABA-CRBN-KO	116.192				Male	GABA-CRBN-KO	90.8072
	Female	GABA-CRBN-KO	109.17				Female	GABA-CRBN-KO	81.0041
	Female	GABA-CRBN-KO	125.978				Female	GABA-CRBN-KO	94.4306
	Female	GABA-CRBN-KO	136.982				Female	GABA-CRBN-KO	69.7703
