# Supplementary material for: The CB1 receptor interacts with cereblon and drives cereblon deficiency-associated memory shortfalls
Source: EMBO Mol Med. 2024 Mar 21;16(4):11. doi: 10.1038/s44321-024-00054-w (PMC11018632; doi:10.1038/s44321-024-00054-w)
Supplement: Supplementary file 4 — Source data Fig. 2 [file 44321_2024_54_MOESM4_ESM.zip]

Archive with 21 entries (10 files):
- Figure 2/
- Figure 2/Figure 2A/
- Figure 2/Figure 2A/Figure 2A.xlsx
- Figure 2/Figure 2B/
- Figure 2/Figure 2B/Figure 2B.xlsx
- Figure 2/Figure 2C/
- Figure 2/Figure 2C/Figure 2C.xlsx
- Figure 2/Figure 2D/
- Figure 2/Figure 2D/Figure 2D.xlsx
- Figure 2/Figure 2E/
- Figure 2/Figure 2E/Figure 2E.xlsx
- Figure 2/Figure 2F/
- Figure 2/Figure 2F/Figure 2F.xlsx
- Figure 2/Figure 2G/
- Figure 2/Figure 2G/Figure 2G.xlsx
- Figure 2/Figure 2H/
- Figure 2/Figure 2H/Figure 2H.xlsx
- Figure 2/Figure 2I/
- Figure 2/Figure 2I/Figure 2I.xlsx
- Figure 2/Figure 2J/
- Figure 2/Figure 2J/Figure 2J.xlsx
