# Supplementary material for: The CB1 receptor interacts with cereblon and drives cereblon deficiency-associated memory shortfalls
Source: EMBO Mol Med. 2024 Mar 21;16(4):11. doi: 10.1038/s44321-024-00054-w (PMC11018632; doi:10.1038/s44321-024-00054-w)
Supplement: Supplementary file 4 — Source data Fig. 2 [file 44321_2024_54_MOESM4_ESM.zip › Figure 2/Figure 2A/Figure 2A.xlsx]

## Sheet: Sheet1
Test	Sex	Genotype	Body weight (g)	Sample size		Test	Sex	Genotype	Body weight (g)	Sample size		Test	Sex	Genotype	Body weight (g)	Sample size
Body weight	Male	CRBN-WT	18.5	24		Body weight	Male	Glu-CRBN-WT	23.5	24		Body weight	Male	GABA-CRBN-WT	18	24
	Male	CRBN-WT	18.2				Male	Glu-CRBN-WT	23.5				Male	GABA-CRBN-WT	18
	Male	CRBN-WT	20				Male	Glu-CRBN-WT	19.2				Male	GABA-CRBN-WT	22
	Male	CRBN-WT	23				Male	Glu-CRBN-WT	21				Male	GABA-CRBN-WT	23
	Male	CRBN-WT	23				Male	Glu-CRBN-WT	22				Male	GABA-CRBN-WT	17
	Male	CRBN-WT	22				Male	Glu-CRBN-WT	25				Male	GABA-CRBN-WT	18
	Male	CRBN-WT	15				Male	Glu-CRBN-WT	25				Male	GABA-CRBN-WT	22
	Male	CRBN-WT	24				Male	Glu-CRBN-WT	24				Male	GABA-CRBN-WT	17
	Male	CRBN-WT	26.1				Male	Glu-CRBN-WT	28.8				Male	GABA-CRBN-WT	22.4
	Male	CRBN-WT	24.3				Male	Glu-CRBN-WT	20				Male	GABA-CRBN-WT	24.8
	Male	CRBN-WT	25				Male	Glu-CRBN-WT	26.9				Male	GABA-CRBN-WT	26
	Male	CRBN-WT	24				Male	Glu-CRBN-WT	26.8				Male	GABA-CRBN-WT	21.4
	Female	CRBN-WT	21				Female	Glu-CRBN-WT	18.8				Female	GABA-CRBN-WT	17.2
	Female	CRBN-WT	20				Female	Glu-CRBN-WT	19.7				Female	GABA-CRBN-WT	17
	Female	CRBN-WT	18				Female	Glu-CRBN-WT	16				Female	GABA-CRBN-WT	17
	Female	CRBN-WT	18				Female	Glu-CRBN-WT	15				Female	GABA-CRBN-WT	15
	Female	CRBN-WT	20.2				Female	Glu-CRBN-WT	18				Female	GABA-CRBN-WT	15
	Female	CRBN-WT	19				Female	Glu-CRBN-WT	19				Female	GABA-CRBN-WT	16
	Female	CRBN-WT	20				Female	Glu-CRBN-WT	14				Female	GABA-CRBN-WT	19
	Female	CRBN-WT	19.7				Female	Glu-CRBN-WT	15				Female	GABA-CRBN-WT	22
	Female	CRBN-WT	16.9				Female	Glu-CRBN-WT	21.5				Female	GABA-CRBN-WT	18.5
	Female	CRBN-WT	20				Female	Glu-CRBN-WT	18.6				Female	GABA-CRBN-WT	15.7
	Female	CRBN-WT	18.8				Female	Glu-CRBN-WT	20.6				Female	GABA-CRBN-WT	18
	Female	CRBN-WT	19.5				Female	Glu-CRBN-WT	21.6				Female	GABA-CRBN-WT	18.9
	Male	CRBN-KO	17.7	24			Male	Glu-CRBN-KO	19.2	24			Male	GABA-CRBN-KO	19	24
	Male	CRBN-KO	23				Male	Glu-CRBN-KO	18.1				Male	GABA-CRBN-KO	19
	Male	CRBN-KO	23				Male	Glu-CRBN-KO	18.3				Male	GABA-CRBN-KO	17
	Male	CRBN-KO	20				Male	Glu-CRBN-KO	18.3				Male	GABA-CRBN-KO	21
	Male	CRBN-KO	24				Male	Glu-CRBN-KO	21				Male	GABA-CRBN-KO	21
	Male	CRBN-KO	21				Male	Glu-CRBN-KO	22				Male	GABA-CRBN-KO	21
	Male	CRBN-KO	21				Male	Glu-CRBN-KO	23				Male	GABA-CRBN-KO	21
	Male	CRBN-KO	23				Male	Glu-CRBN-KO	22				Male	GABA-CRBN-KO	22
	Male	CRBN-KO	24.8				Male	Glu-CRBN-KO	21.2				Male	GABA-CRBN-KO	21.9
	Male	CRBN-KO	23.5				Male	Glu-CRBN-KO	23				Male	GABA-CRBN-KO	22.3
	Male	CRBN-KO	20.1				Male	Glu-CRBN-KO	27.6				Male	GABA-CRBN-KO	22.7
	Male	CRBN-KO	21.8				Male	Glu-CRBN-KO	26.9				Male	GABA-CRBN-KO	21
	Female	CRBN-KO	16				Male	Glu-CRBN-KO	17.8				Female	GABA-CRBN-KO	19.8
	Female	CRBN-KO	18				Male	Glu-CRBN-KO	15.5				Female	GABA-CRBN-KO	18
	Female	CRBN-KO	19				Male	Glu-CRBN-KO	18				Female	GABA-CRBN-KO	15
	Female	CRBN-KO	17				Male	Glu-CRBN-KO	18				Female	GABA-CRBN-KO	17
	Female	CRBN-KO	23				Male	Glu-CRBN-KO	20				Female	GABA-CRBN-KO	17
	Female	CRBN-KO	20				Male	Glu-CRBN-KO	19.1				Female	GABA-CRBN-KO	18
	Female	CRBN-KO	18.5				Male	Glu-CRBN-KO	20.2				Female	GABA-CRBN-KO	19
	Female	CRBN-KO	19				Male	Glu-CRBN-KO	20.6				Female	GABA-CRBN-KO	21
	Female	CRBN-KO	20.9				Male	Glu-CRBN-KO	17.1				Female	GABA-CRBN-KO	17.3
	Female	CRBN-KO	19.5				Male	Glu-CRBN-KO	15.1				Female	GABA-CRBN-KO	16.8
	Female	CRBN-KO	19.1				Male	Glu-CRBN-KO	19.1				Female	GABA-CRBN-KO	16.6
	Female	CRBN-KO	19				Male	Glu-CRBN-KO	19.4				Female	GABA-CRBN-KO	16.3
