# Supplementary material for: The CB1 receptor interacts with cereblon and drives cereblon deficiency-associated memory shortfalls
Source: EMBO Mol Med. 2024 Mar 21;16(4):11. doi: 10.1038/s44321-024-00054-w (PMC11018632; doi:10.1038/s44321-024-00054-w)
Supplement: Supplementary file 4 — Source data Fig. 2 [file 44321_2024_54_MOESM4_ESM.zip › Figure 2/Figure 2B/Figure 2B.xlsx]

## Sheet: Sheet1
Test	Sex	Genotype	Body T (degrees Celsius)	Sample size		Test	Sex	Genotype	Body T (degrees Celsius)	Sample size		Test	Sex	Genotype	Body T (degrees Celsius)	Sample size
Body T	Male	CRBN-WT	36.7	20		Body T	Male	Glu-CRBN-WT	36.9	20		Body T	Male	GABA-CRBN-WT	37.2	20
	Male	CRBN-WT	37.2				Male	Glu-CRBN-WT	36				Male	GABA-CRBN-WT	36.9
	Male	CRBN-WT	33.3				Male	Glu-CRBN-WT	37.1				Male	GABA-CRBN-WT	36.9
	Male	CRBN-WT	35.1				Male	Glu-CRBN-WT	35.9				Male	GABA-CRBN-WT	35.2
	Male	CRBN-WT	35.2				Male	Glu-CRBN-WT	37.2				Male	GABA-CRBN-WT	36.7
	Male	CRBN-WT	34.9				Male	Glu-CRBN-WT	37.2				Male	GABA-CRBN-WT	36
	Male	CRBN-WT	36				Male	Glu-CRBN-WT	36.9				Male	GABA-CRBN-WT	36.5
	Male	CRBN-WT	35.8				Male	Glu-CRBN-WT	35.8				Male	GABA-CRBN-WT	37
	Male	CRBN-WT	35.7				Male	Glu-CRBN-WT	36.4				Male	GABA-CRBN-WT	36.7
	Male	CRBN-WT	36.3				Male	Glu-CRBN-WT	37.1				Male	GABA-CRBN-WT	36.1
	Female	CRBN-WT	36.6				Female	Glu-CRBN-WT	37.2				Female	GABA-CRBN-WT	37.4
	Female	CRBN-WT	35.8				Female	Glu-CRBN-WT	36.8				Female	GABA-CRBN-WT	37
	Female	CRBN-WT	37.1				Female	Glu-CRBN-WT	37.3				Female	GABA-CRBN-WT	36.4
	Female	CRBN-WT	34.5				Female	Glu-CRBN-WT	35.8				Female	GABA-CRBN-WT	36.8
	Female	CRBN-WT	35.4				Female	Glu-CRBN-WT	35.6				Female	GABA-CRBN-WT	34
	Female	CRBN-WT	36.8				Female	Glu-CRBN-WT	35.6				Female	GABA-CRBN-WT	36.3
	Female	CRBN-WT	36.2				Female	Glu-CRBN-WT	35.5				Female	GABA-CRBN-WT	38.1
	Female	CRBN-WT	36.7				Female	Glu-CRBN-WT	36.2				Female	GABA-CRBN-WT	37.1
	Female	CRBN-WT	36.7				Female	Glu-CRBN-WT	37.4				Female	GABA-CRBN-WT	36.7
	Female	CRBN-WT	37.9				Female	Glu-CRBN-WT	35.1				Female	GABA-CRBN-WT	37.3
	Male	CRBN-KO	36.6	20			Male	Glu-CRBN-KO	36.3	20			Male	GABA-CRBN-KO	36.9	20
	Male	CRBN-KO	36.3				Male	Glu-CRBN-KO	37.1				Male	GABA-CRBN-KO	37
	Male	CRBN-KO	36.8				Male	Glu-CRBN-KO	35.4				Male	GABA-CRBN-KO	36.5
	Male	CRBN-KO	35				Male	Glu-CRBN-KO	34.7				Male	GABA-CRBN-KO	36.9
	Male	CRBN-KO	35.3				Male	Glu-CRBN-KO	35.3				Male	GABA-CRBN-KO	36.3
	Male	CRBN-KO	35.1				Male	Glu-CRBN-KO	35.2				Male	GABA-CRBN-KO	36.6
	Male	CRBN-KO	35.3				Male	Glu-CRBN-KO	35.4				Male	GABA-CRBN-KO	37.2
	Male	CRBN-KO	36.4				Male	Glu-CRBN-KO	35.8				Male	GABA-CRBN-KO	36.6
	Male	CRBN-KO	34.8				Male	Glu-CRBN-KO	36.6				Male	GABA-CRBN-KO	37.9
	Male	CRBN-KO	36.4				Male	Glu-CRBN-KO	35.9				Male	GABA-CRBN-KO	37.5
	Female	CRBN-KO	37				Female	Glu-CRBN-KO	36.8				Female	GABA-CRBN-KO	36.6
	Female	CRBN-KO	35.3				Female	Glu-CRBN-KO	36.3				Female	GABA-CRBN-KO	37
	Female	CRBN-KO	36				Female	Glu-CRBN-KO	36				Female	GABA-CRBN-KO	36.9
	Female	CRBN-KO	35.5				Female	Glu-CRBN-KO	36.5				Female	GABA-CRBN-KO	34
	Female	CRBN-KO	34.7				Female	Glu-CRBN-KO	37				Female	GABA-CRBN-KO	35.9
	Female	CRBN-KO	35.3				Female	Glu-CRBN-KO	37.3				Female	GABA-CRBN-KO	35.1
	Female	CRBN-KO	36.5				Female	Glu-CRBN-KO	36.7				Female	GABA-CRBN-KO	38.3
	Female	CRBN-KO	35.8				Female	Glu-CRBN-KO	36.9				Female	GABA-CRBN-KO	37.2
	Female	CRBN-KO	36.3				Female	Glu-CRBN-KO	35				Female	GABA-CRBN-KO	37
	Female	CRBN-KO	35.8				Female	Glu-CRBN-KO	36.2				Female	GABA-CRBN-KO	37.6
