# Supplementary material for: The CB1 receptor interacts with cereblon and drives cereblon deficiency-associated memory shortfalls
Source: EMBO Mol Med. 2024 Mar 21;16(4):11. doi: 10.1038/s44321-024-00054-w (PMC11018632; doi:10.1038/s44321-024-00054-w)
Supplement: Supplementary file 4 — Source data Fig. 2 [file 44321_2024_54_MOESM4_ESM.zip › Figure 2/Figure 2C/Figure 2C.xlsx]

## Sheet: Sheet1
Test	Sex	Genotype	Total distance (m)	Sample size		Test	Sex	Genotype	Total distance (m)	Sample size		Test	Sex	Genotype	Total distance (m)	Sample size
Open field	Male	CRBN-WT	63.4866	18		Open field	Male	Glu-CRBN-WT	60.5303	20		Open field	Male	GABA-CRBN-WT	72.0894	20
	Male	CRBN-WT	46.9626				Male	Glu-CRBN-WT	51.5046				Male	GABA-CRBN-WT	56.1599
	Male	CRBN-WT	55.7089				Male	Glu-CRBN-WT	59.5855				Male	GABA-CRBN-WT	80.1836
	Male	CRBN-WT	46.787				Male	Glu-CRBN-WT	38.0079				Male	GABA-CRBN-WT	54.2052
	Male	CRBN-WT	54.1233				Male	Glu-CRBN-WT	43.9306				Male	GABA-CRBN-WT	51.7828
	Male	CRBN-WT	69.8021				Male	Glu-CRBN-WT	74.7127				Male	GABA-CRBN-WT	61.2051
	Male	CRBN-WT	81.6721				Male	Glu-CRBN-WT	49.2746				Male	GABA-CRBN-WT	51.8889
	Male	CRBN-WT	75.4978				Male	Glu-CRBN-WT	62.1292				Male	GABA-CRBN-WT	58.5526
	Male	CRBN-WT	70.7192				Male	Glu-CRBN-WT	85.0075				Female	GABA-CRBN-WT	42.4138
	Female	CRBN-WT	89.6248				Male	Glu-CRBN-WT	72.0883				Female	GABA-CRBN-WT	79.5226
	Female	CRBN-WT	50.6163				Male	Glu-CRBN-WT	62.1272				Female	GABA-CRBN-WT	80.1052
	Female	CRBN-WT	60.6352				Female	Glu-CRBN-WT	52.9602				Female	GABA-CRBN-WT	49.5805
	Female	CRBN-WT	67.0688				Female	Glu-CRBN-WT	62.7318				Female	GABA-CRBN-WT	63.2815
	Female	CRBN-WT	79.6634				Female	Glu-CRBN-WT	61.5089				Female	GABA-CRBN-WT	58.3728
	Female	CRBN-WT	86.9535				Female	Glu-CRBN-WT	67.0419				Female	GABA-CRBN-WT	71.6604
	Female	CRBN-WT	87.2477				Female	Glu-CRBN-WT	59.7434				Female	GABA-CRBN-WT	73.3782
	Female	CRBN-WT	64.4473				Female	Glu-CRBN-WT	47.1822				Female	GABA-CRBN-WT	57.8902
	Female	CRBN-WT	49.0976				Female	Glu-CRBN-WT	66.7588				Female	GABA-CRBN-WT	49.0851
	Male	CRBN-KO	51.3007	15			Female	Glu-CRBN-WT	68.2741				Female	GABA-CRBN-WT	50.4207
	Male	CRBN-KO	58.7128				Female	Glu-CRBN-WT	84.1767				Female	GABA-CRBN-WT	50.098
	Male	CRBN-KO	73.317				Male	Glu-CRBN-KO	41.9893	23			Male	GABA-CRBN-KO	66.3563	21
	Male	CRBN-KO	69.1277				Male	Glu-CRBN-KO	61.9982				Male	GABA-CRBN-KO	61.3202
	Male	CRBN-KO	102.247				Male	Glu-CRBN-KO	46.8231				Male	GABA-CRBN-KO	61.0765
	Male	CRBN-KO	69.7594				Male	Glu-CRBN-KO	41.0566				Male	GABA-CRBN-KO	61.9533
	Male	CRBN-KO	49.9463				Male	Glu-CRBN-KO	68.0503				Male	GABA-CRBN-KO	70.4129
	Male	CRBN-KO	59.0662				Male	Glu-CRBN-KO	57.1132				Male	GABA-CRBN-KO	70.5835
	Female	CRBN-KO	52.2499				Male	Glu-CRBN-KO	41.5196				Male	GABA-CRBN-KO	65.4005
	Female	CRBN-KO	73.6902				Male	Glu-CRBN-KO	46.4649				Male	GABA-CRBN-KO	75.2268
	Female	CRBN-KO	66.5203				Male	Glu-CRBN-KO	59.3632				Male	GABA-CRBN-KO	49.7387
	Female	CRBN-KO	73.2115				Male	Glu-CRBN-KO	68.8125				Female	GABA-CRBN-KO	60.7751
	Female	CRBN-KO	79.3195				Male	Glu-CRBN-KO	76.586				Female	GABA-CRBN-KO	64.9698
	Female	CRBN-KO	56.1166				Male	Glu-CRBN-KO	44.9882				Female	GABA-CRBN-KO	60.6916
	Female	CRBN-KO	63.7535				Male	Glu-CRBN-KO	61.6021				Female	GABA-CRBN-KO	70.9232
							Female	Glu-CRBN-KO	60.0434				Female	GABA-CRBN-KO	78.1087
							Female	Glu-CRBN-KO	60.0267				Female	GABA-CRBN-KO	68.72
							Female	Glu-CRBN-KO	59.6902				Female	GABA-CRBN-KO	67.987
							Female	Glu-CRBN-KO	86.8301				Female	GABA-CRBN-KO	62.2296
							Female	Glu-CRBN-KO	89.726				Female	GABA-CRBN-KO	66.1475
							Female	Glu-CRBN-KO	66.7265				Female	GABA-CRBN-KO	67.4977
							Female	Glu-CRBN-KO	48.8053				Female	GABA-CRBN-KO	55.0838
							Female	Glu-CRBN-KO	71.6008				Female	GABA-CRBN-KO	66.2149
							Female	Glu-CRBN-KO	55.1765
							Female	Glu-CRBN-KO	61.0196
