# Supplementary material for: The CB1 receptor interacts with cereblon and drives cereblon deficiency-associated memory shortfalls
Source: EMBO Mol Med. 2024 Mar 21;16(4):11. doi: 10.1038/s44321-024-00054-w (PMC11018632; doi:10.1038/s44321-024-00054-w)
Supplement: Supplementary file 4 — Source data Fig. 2 [file 44321_2024_54_MOESM4_ESM.zip › Figure 2/Figure 2E/Figure 2E.xlsx]

## Sheet: Sheet1
Test	Sex	Genotype	Time in OA (%)	Sample size		Test	Sex	Genotype	Time in OA (%)	Sample size		Test	Sex	Genotype	Time in OA (%)	Sample size
EPM	Male	CRBN-WT	0.44	13		EPM	Male	Glu-CRBN-WT	0.46	19		EPM	Male	GABA-CRBN-WT	0.93	19
	Male	CRBN-WT	2.78				Male	Glu-CRBN-WT	0.16				Male	GABA-CRBN-WT	4.05
	Male	CRBN-WT	6.37				Male	Glu-CRBN-WT	7.92				Male	GABA-CRBN-WT	8.04
	Male	CRBN-WT	1.76				Male	Glu-CRBN-WT	0.09				Male	GABA-CRBN-WT	2.01
	Male	CRBN-WT	3.83				Male	Glu-CRBN-WT	5.24				Male	GABA-CRBN-WT	2.72
	Male	CRBN-WT	8.32				Male	Glu-CRBN-WT	7.32				Male	GABA-CRBN-WT	1.94
	Male	CRBN-WT	0.43				Male	Glu-CRBN-WT	4.51				Male	GABA-CRBN-WT	13.38
	Female	CRBN-WT	4.6				Male	Glu-CRBN-WT	8.58				Female	GABA-CRBN-WT	0.52
	Female	CRBN-WT	1.2				Female	Glu-CRBN-WT	0.6				Female	GABA-CRBN-WT	0.02
	Female	CRBN-WT	4.54				Female	Glu-CRBN-WT	0				Female	GABA-CRBN-WT	12.47
	Female	CRBN-WT	5.24				Female	Glu-CRBN-WT	6.35				Female	GABA-CRBN-WT	1.09
	Female	CRBN-WT	7.26				Female	Glu-CRBN-WT	2.46				Female	GABA-CRBN-WT	9.44
	Female	CRBN-WT	2.1				Female	Glu-CRBN-WT	12.85				Female	GABA-CRBN-WT	8.87
	Male	CRBN-KO	0.67	11			Female	Glu-CRBN-WT	0.33				Female	GABA-CRBN-WT	6.77
	Male	CRBN-KO	3.44				Female	Glu-CRBN-WT	0				Female	GABA-CRBN-WT	7.53
	Male	CRBN-KO	0.81				Female	Glu-CRBN-WT	10.72				Female	GABA-CRBN-WT	0
	Male	CRBN-KO	3.63				Female	Glu-CRBN-WT	1.87				Female	GABA-CRBN-WT	3.24
	Male	CRBN-KO	1.94				Female	Glu-CRBN-WT	5.01				Female	GABA-CRBN-WT	3.91
	Male	CRBN-KO	3.42				Female	Glu-CRBN-WT	10.23				Female	GABA-CRBN-WT	0.42
	Female	CRBN-KO	7.28				Male	Glu-CRBN-KO	3.62	18			Male	GABA-CRBN-KO	0	20
	Female	CRBN-KO	3.58				Male	Glu-CRBN-KO	1.21				Male	GABA-CRBN-KO	6.53
	Female	CRBN-KO	2.27				Male	Glu-CRBN-KO	4.8				Male	GABA-CRBN-KO	2.12
	Female	CRBN-KO	3.63				Male	Glu-CRBN-KO	3.36				Male	GABA-CRBN-KO	13.12
	Female	CRBN-KO	1.43				Male	Glu-CRBN-KO	3.57				Male	GABA-CRBN-KO	5.78
							Male	Glu-CRBN-KO	0				Male	GABA-CRBN-KO	6.27
							Male	Glu-CRBN-KO	0.85				Male	GABA-CRBN-KO	9.19
							Male	Glu-CRBN-KO	5.59				Male	GABA-CRBN-KO	6.85
							Male	Glu-CRBN-KO	5.33				Male	GABA-CRBN-KO	3.73
							Male	Glu-CRBN-KO	2.31				Female	GABA-CRBN-KO	16.41
							Male	Glu-CRBN-KO	7.66				Female	GABA-CRBN-KO	10.44
							Male	Glu-CRBN-KO	0.85				Female	GABA-CRBN-KO	6.02
							Male	Glu-CRBN-KO	0.75				Female	GABA-CRBN-KO	0
							Female	Glu-CRBN-KO	1.32				Female	GABA-CRBN-KO	6.07
							Female	Glu-CRBN-KO	1.43				Female	GABA-CRBN-KO	6.76
							Female	Glu-CRBN-KO	0.97				Female	GABA-CRBN-KO	8.82
							Female	Glu-CRBN-KO	0.57				Female	GABA-CRBN-KO	8.11
							Female	Glu-CRBN-KO	4.98				Female	GABA-CRBN-KO	1.69
													Female	GABA-CRBN-KO	14.33
													Female	GABA-CRBN-KO	13.24
