# Supplementary material for: The CB1 receptor interacts with cereblon and drives cereblon deficiency-associated memory shortfalls
Source: EMBO Mol Med. 2024 Mar 21;16(4):11. doi: 10.1038/s44321-024-00054-w (PMC11018632; doi:10.1038/s44321-024-00054-w)
Supplement: Supplementary file 4 — Source data Fig. 2 [file 44321_2024_54_MOESM4_ESM.zip › Figure 2/Figure 2F/Figure 2F.xlsx]

## Sheet: Sheet1
Test	Sex	Genotype	Sniffing time Object (s)	Sniffing time Mouse (s)	Sample size		Test	Sex	Genotype	Sniffing time Object (s)	Sniffing time Mouse (s)	Sample size		Test	Sex	Genotype	Sniffing time Object (s)	Sniffing time Mouse (s)	Sample size
Social int	Male	CRBN-WT	530	1256	11		Social int	Male	Glu-CRBN-WT	614	1229	22		Social int	Male	GABA-CRBN-WT	445	1263	11
	Male	CRBN-WT	507	1050				Male	Glu-CRBN-WT	444	1420				Male	GABA-CRBN-WT	524	706
	Male	CRBN-WT	247	1375				Male	Glu-CRBN-WT	962	844				Male	GABA-CRBN-WT	569	892
	Male	CRBN-WT	326	1387				Male	Glu-CRBN-WT	1024	868				Female	GABA-CRBN-WT	435	976
	Male	CRBN-WT	474	1432				Male	Glu-CRBN-WT	560	790				Female	GABA-CRBN-WT	448	843
	Female	CRBN-WT	617	1318				Male	Glu-CRBN-WT	370	1320				Female	GABA-CRBN-WT	671	1084
	Female	CRBN-WT	486	1342				Male	Glu-CRBN-WT	94	422				Female	GABA-CRBN-WT	559	986
	Female	CRBN-WT	502	1543				Male	Glu-CRBN-WT	182	539				Female	GABA-CRBN-WT	478	978
	Female	CRBN-WT	289	1403				Male	Glu-CRBN-WT	553	1850				Female	GABA-CRBN-WT	480	1489
	Female	CRBN-WT	396	1567				Male	Glu-CRBN-WT	518	1023				Female	GABA-CRBN-WT	315	1172
	Female	CRBN-WT	209	1518				Male	Glu-CRBN-WT	485	1255				Female	GABA-CRBN-WT	299	1082
	Male	CRBN-KO	322	616	10			Female	Glu-CRBN-WT	1113	862				Male	GABA-CRBN-KO	683	1441	15
	Male	CRBN-KO	665	1042				Female	Glu-CRBN-WT	960	1378				Male	GABA-CRBN-KO	537	978
	Male	CRBN-KO	581	1273				Female	Glu-CRBN-WT	849	1096				Male	GABA-CRBN-KO	485	1163
	Male	CRBN-KO	610	988				Female	Glu-CRBN-WT	704	826				Male	GABA-CRBN-KO	393	1414
	Male	CRBN-KO	419	1602				Female	Glu-CRBN-WT	706	1207				Male	GABA-CRBN-KO	567	1677
	Male	CRBN-KO	304	1537				Female	Glu-CRBN-WT	177	688				Male	GABA-CRBN-KO	316	706
	Male	CRBN-KO	393	1646				Female	Glu-CRBN-WT	181	812				Male	GABA-CRBN-KO	267	1126
	Female	CRBN-KO	655	1053				Female	Glu-CRBN-WT	163	411				Female	GABA-CRBN-KO	490	826
	Female	CRBN-KO	560	1375				Female	Glu-CRBN-WT	496	913				Female	GABA-CRBN-KO	527	806
	Female	CRBN-KO	215	1462				Female	Glu-CRBN-WT	345	1147				Female	GABA-CRBN-KO	378	1045
								Female	Glu-CRBN-WT	491	971				Female	GABA-CRBN-KO	571	852
								Male	Glu-CRBN-KO	577	1594	20			Female	GABA-CRBN-KO	315	1172
								Male	Glu-CRBN-KO	1041	772				Female	GABA-CRBN-KO	476	1468
								Male	Glu-CRBN-KO	441	1107				Female	GABA-CRBN-KO	507	1275
								Male	Glu-CRBN-KO	838	1610				Female	GABA-CRBN-KO	347	912
								Male	Glu-CRBN-KO	675	904
								Male	Glu-CRBN-KO	595	1155
								Male	Glu-CRBN-KO	351	1081
								Male	Glu-CRBN-KO	87	359
								Male	Glu-CRBN-KO	159	175
								Male	Glu-CRBN-KO	271	543
								Male	Glu-CRBN-KO	435	637
								Male	Glu-CRBN-KO	295	2034
								Male	Glu-CRBN-KO	400	1131
								Male	Glu-CRBN-KO	168	1224
								Female	Glu-CRBN-KO	947	1223
								Female	Glu-CRBN-KO	1054	1615
								Female	Glu-CRBN-KO	349	681
								Female	Glu-CRBN-KO	538	1354
								Female	Glu-CRBN-KO	416	769
								Female	Glu-CRBN-KO	523	1194
