# Supplementary material for: The CB1 receptor interacts with cereblon and drives cereblon deficiency-associated memory shortfalls
Source: EMBO Mol Med. 2024 Mar 21;16(4):11. doi: 10.1038/s44321-024-00054-w (PMC11018632; doi:10.1038/s44321-024-00054-w)
Supplement: Supplementary file 4 — Source data Fig. 2 [file 44321_2024_54_MOESM4_ESM.zip › Figure 2/Figure 2G/Figure 2G.xlsx]

## Sheet: Sheet1
Test	Sex	Genotype	Time immobile (s)	Sample size		Test	Sex	Genotype	Time immobile (s)	Sample size		Test	Sex	Genotype	Time immobile (s)	Sample size
Forced swim test	Male	CRBN-WT	133.2	12		Forced swim test	Male	Glu-CRBN-WT	170.7	22		Forced swim test	Male	GABA-CRBN-WT	196.2	11
	Male	CRBN-WT	194.2				Male	Glu-CRBN-WT	135.7				Male	GABA-CRBN-WT	186.3
	Male	CRBN-WT	124.8				Male	Glu-CRBN-WT	157.3				Male	GABA-CRBN-WT	143
	Male	CRBN-WT	158.3				Male	Glu-CRBN-WT	156.5				Female	GABA-CRBN-WT	141.5
	Male	CRBN-WT	130.6				Male	Glu-CRBN-WT	130.4				Female	GABA-CRBN-WT	163.2
	Male	CRBN-WT	164.5				Male	Glu-CRBN-WT	148.5				Female	GABA-CRBN-WT	163.6
	Male	CRBN-WT	153.2				Male	Glu-CRBN-WT	188.7				Female	GABA-CRBN-WT	195.4
	Female	CRBN-WT	129.5				Male	Glu-CRBN-WT	146.8				Female	GABA-CRBN-WT	174.8
	Female	CRBN-WT	153.3				Male	Glu-CRBN-WT	138.2				Female	GABA-CRBN-WT	188.1
	Female	CRBN-WT	166.7				Male	Glu-CRBN-WT	83.7				Female	GABA-CRBN-WT	203.1
	Female	CRBN-WT	187.8				Male	Glu-CRBN-WT	134.8				Female	GABA-CRBN-WT	161.5
	Female	CRBN-WT	113.5				Female	Glu-CRBN-WT	170.9				Male	GABA-CRBN-KO	125.2	16
	Male	CRBN-KO	162	10			Female	Glu-CRBN-WT	157.8				Male	GABA-CRBN-KO	127.5
	Male	CRBN-KO	136.8				Female	Glu-CRBN-WT	99.3				Male	GABA-CRBN-KO	182.8
	Male	CRBN-KO	141				Female	Glu-CRBN-WT	123.7				Male	GABA-CRBN-KO	163.1
	Male	CRBN-KO	178.5				Female	Glu-CRBN-WT	93.2				Male	GABA-CRBN-KO	187.7
	Male	CRBN-KO	103.5				Female	Glu-CRBN-WT	184.8				Male	GABA-CRBN-KO	169.9
	Male	CRBN-KO	43				Female	Glu-CRBN-WT	111				Male	GABA-CRBN-KO	104.4
	Male	CRBN-KO	208.5				Female	Glu-CRBN-WT	126.3				Female	GABA-CRBN-KO	187.3
	Female	CRBN-KO	174.3				Female	Glu-CRBN-WT	156.2				Female	GABA-CRBN-KO	204.5
	Female	CRBN-KO	84.5				Female	Glu-CRBN-WT	105.1				Female	GABA-CRBN-KO	186.5
	Female	CRBN-KO	189.4				Female	Glu-CRBN-WT	254.4				Female	GABA-CRBN-KO	120.8
							Male	Glu-CRBN-KO	166.3	20			Female	GABA-CRBN-KO	112.9
							Male	Glu-CRBN-KO	169.4				Female	GABA-CRBN-KO	172.2
							Male	Glu-CRBN-KO	145.4				Female	GABA-CRBN-KO	194.4
							Male	Glu-CRBN-KO	193				Female	GABA-CRBN-KO	158
							Male	Glu-CRBN-KO	113				Female	GABA-CRBN-KO	96
							Male	Glu-CRBN-KO	114.4
							Male	Glu-CRBN-KO	145.6
							Male	Glu-CRBN-KO	167.6
							Male	Glu-CRBN-KO	152.3
							Male	Glu-CRBN-KO	82.9
							Male	Glu-CRBN-KO	121.7
							Male	Glu-CRBN-KO	120.9
							Male	Glu-CRBN-KO	155.7
							Male	Glu-CRBN-KO	119.1
							Female	Glu-CRBN-KO	184.9
							Female	Glu-CRBN-KO	173.6
							Female	Glu-CRBN-KO	72.6
							Female	Glu-CRBN-KO	77
							Female	Glu-CRBN-KO	129.2
							Female	Glu-CRBN-KO	140.5
