# Supplementary material for: The CB1 receptor interacts with cereblon and drives cereblon deficiency-associated memory shortfalls
Source: EMBO Mol Med. 2024 Mar 21;16(4):11. doi: 10.1038/s44321-024-00054-w (PMC11018632; doi:10.1038/s44321-024-00054-w)
Supplement: Supplementary file 4 — Source data Fig. 2 [file 44321_2024_54_MOESM4_ESM.zip › Figure 2/Figure 2H/Figure 2H.xlsx]

## Sheet: Sheet1
Test	Sex	Genotype	Discrimination index (%)	Sample size		Test	Sex	Genotype	Discrimination index (%)	Sample size		Test	Sex	Genotype	Discrimination index (%)	Sample size
Novel Object Recognition	Male	CRBN-WT	-0.0261438	12		Novel Object Recognition	Male	Glu-CRBN-WT	0.214159	17		Novel Object Recognition	Male	GABA-CRBN-WT	0.334615	13
	Male	CRBN-WT	0.336032				Male	Glu-CRBN-WT	0.239437				Male	GABA-CRBN-WT	0.296296
	Male	CRBN-WT	0.319149				Male	Glu-CRBN-WT	0.394209				Male	GABA-CRBN-WT	0.148148
	Male	CRBN-WT	0.0749064				Male	Glu-CRBN-WT	0.08209				Male	GABA-CRBN-WT	0.261538
	Male	CRBN-WT	0.16				Male	Glu-CRBN-WT	0.328				Male	GABA-CRBN-WT	0.40404
	Male	CRBN-WT	0.136				Male	Glu-CRBN-WT	0.207				Male	GABA-CRBN-WT	0.274678
	Female	CRBN-WT	0.116129				Male	Glu-CRBN-WT	0.171				Male	GABA-CRBN-WT	-0.0913242
	Female	CRBN-WT	0.251397				Male	Glu-CRBN-WT	0.408072				Female	GABA-CRBN-WT	0.333333
	Female	CRBN-WT	0.202				Male	Glu-CRBN-WT	0.015974				Female	GABA-CRBN-WT	0.288889
	Female	CRBN-WT	0.3				Male	Glu-CRBN-WT	0.101695				Female	GABA-CRBN-WT	-0.174757
	Female	CRBN-WT	0.07				Female	Glu-CRBN-WT	0.300546				Female	GABA-CRBN-WT	0.0653061
	Female	CRBN-WT	0.325103				Female	Glu-CRBN-WT	0.066667				Female	GABA-CRBN-WT	0.016
	Male	CRBN-KO	0.104396	14			Female	Glu-CRBN-WT	0.311628				Female	GABA-CRBN-WT	0.262745
	Male	CRBN-KO	0.0566038				Female	Glu-CRBN-WT	0.097959				Male	GABA-CRBN-KO	0.0163399	18
	Male	CRBN-KO	-0.0334347				Female	Glu-CRBN-WT	0.069837				Male	GABA-CRBN-KO	0.242424
	Male	CRBN-KO	0.107				Female	Glu-CRBN-WT	0.08				Male	GABA-CRBN-KO	-0.0149254
	Male	CRBN-KO	0.059				Female	Glu-CRBN-WT	0.296928				Male	GABA-CRBN-KO	0.0188088
	Male	CRBN-KO	0.101				Male	Glu-CRBN-KO	-0.23851	15			Male	GABA-CRBN-KO	-0.0985968
	Male	CRBN-KO	0.157171				Male	Glu-CRBN-KO	0.108545				Male	GABA-CRBN-KO	0.0911035
	Male	CRBN-KO	0.0909091				Male	Glu-CRBN-KO	0.172414				Male	GABA-CRBN-KO	-0.0818505
	Female	CRBN-KO	-0.160162				Male	Glu-CRBN-KO	-0.06368				Male	GABA-CRBN-KO	0.147887
	Female	CRBN-KO	0.097				Male	Glu-CRBN-KO	0.093				Male	GABA-CRBN-KO	0.394286
	Female	CRBN-KO	-0.043038				Male	Glu-CRBN-KO	-0.174				Male	GABA-CRBN-KO	0.179704
	Female	CRBN-KO	0.174825				Male	Glu-CRBN-KO	0.218				Female	GABA-CRBN-KO	0.319149
	Female	CRBN-KO	-0.225				Male	Glu-CRBN-KO	0.207746				Female	GABA-CRBN-KO	0.0749064
	Female	CRBN-KO	0.171014				Male	Glu-CRBN-KO	0.308599				Female	GABA-CRBN-KO	0.0905615
							Male	Glu-CRBN-KO	-0.08451				Female	GABA-CRBN-KO	0.141667
							Male	Glu-CRBN-KO	-0.2297				Female	GABA-CRBN-KO	0.0431373
							Male	Glu-CRBN-KO	0.350318				Female	GABA-CRBN-KO	0.235556
							Female	Glu-CRBN-KO	0.207273				Female	GABA-CRBN-KO	0.150106
							Female	Glu-CRBN-KO	0.126492				Female	GABA-CRBN-KO	0.250836
							Female	Glu-CRBN-KO	-0.18612
