# Supplementary material for: The CB1 receptor interacts with cereblon and drives cereblon deficiency-associated memory shortfalls
Source: EMBO Mol Med. 2024 Mar 21;16(4):11. doi: 10.1038/s44321-024-00054-w (PMC11018632; doi:10.1038/s44321-024-00054-w)
Supplement: Supplementary file 4 — Source data Fig. 2 [file 44321_2024_54_MOESM4_ESM.zip › Figure 2/Figure 2I/Figure 2I.xlsx]

## Sheet: Sheet1
Test	Sex	Genotype	Distance in Novel arm (m)	Distance in Familiar arm (m)	Sample size		Test	Sex	Genotype	Distance in Novel arm (m)	Distance in Familiar arm (m)	Sample size		Test	Sex	Genotype	Distance in Novel arm (m)	Distance in Familiar arm (m)	Sample size
Spatial Y-maze	Male	CRBN-WT	8.7069	7.0934	26		Spatial Y-maze	Male	Glu-CRBN-WT	8.6082	4.7352	32		Spatial Y-maze	Male	GABA-CRBN-WT	6.3065	6.9194	20
	Male	CRBN-WT	4.4386	5.8429				Male	Glu-CRBN-WT	9.2601	3.3254				Male	GABA-CRBN-WT	7.3027	7.6518
	Male	CRBN-WT	6.1966	2.1951				Male	Glu-CRBN-WT	7.7171	2.6305				Male	GABA-CRBN-WT	12.3571	5.9499
	Male	CRBN-WT	6.0296	3.3606				Male	Glu-CRBN-WT	3.885	8.1148				Male	GABA-CRBN-WT	9.8261	5.0966
	Male	CRBN-WT	8.7263	6.8175				Male	Glu-CRBN-WT	8.6035	7.7143				Male	GABA-CRBN-WT	11.1583	8.8951
	Male	CRBN-WT	9.2788	9.4518				Male	Glu-CRBN-WT	6.0592	7.7242				Male	GABA-CRBN-WT	9.8284	4.397
	Male	CRBN-WT	6.3047	5.6809				Male	Glu-CRBN-WT	9.4541	6.6545				Male	GABA-CRBN-WT	5.9038	4.935
	Male	CRBN-WT	6.5731	4.4971				Male	Glu-CRBN-WT	6.4128	4.9974				Male	GABA-CRBN-WT	5.8797	7.9542
	Male	CRBN-WT	7.5308	5.7824				Male	Glu-CRBN-WT	9.2784	6.9194				Male	GABA-CRBN-WT	8.6906	5.787
	Male	CRBN-WT	4.4641	4.6391				Male	Glu-CRBN-WT	4.5253	5.3867				Male	GABA-CRBN-WT	4.4857	2.7227
	Male	CRBN-WT	5.1257	5.7207				Male	Glu-CRBN-WT	5.8836	6.2913				Male	GABA-CRBN-WT	4.6442	3.4139
	Male	CRBN-WT	8.4339	9.2302				Male	Glu-CRBN-WT	5.8427	5.119				Female	GABA-CRBN-WT	11.3965	9.18
	Male	CRBN-WT	5.4675	7.3413				Male	Glu-CRBN-WT	3.8126	2.5416				Female	GABA-CRBN-WT	8.747	7.9514
	Male	CRBN-WT	10.869	8.4374				Female	Glu-CRBN-WT	5.2178	2.9546				Female	GABA-CRBN-WT	8.1725	4.0461
	Male	CRBN-WT	6.3588	7.5581				Female	Glu-CRBN-WT	8.1294	8.1596				Female	GABA-CRBN-WT	10.1188	6.7514
	Male	CRBN-WT	8.6172	6.0586				Female	Glu-CRBN-WT	6.426	6.0706				Female	GABA-CRBN-WT	9.3718	7.0264
	Male	CRBN-WT	4.4505	4.5034				Female	Glu-CRBN-WT	6.4156	6.1186				Female	GABA-CRBN-WT	7.3478	3.0604
	Male	CRBN-WT	6.7744	4.7852				Female	Glu-CRBN-WT	7.8144	4.5939				Female	GABA-CRBN-WT	5.0246	4.1587
	Female	CRBN-WT	7.4839	5.355				Female	Glu-CRBN-WT	6.3724	4.3526				Female	GABA-CRBN-WT	6.8945	3.8448
	Female	CRBN-WT	7.7699	3.5157				Female	Glu-CRBN-WT	11.5998	7.0195				Female	GABA-CRBN-WT	4.9751	4.6169
	Female	CRBN-WT	4.8116	5.726				Female	Glu-CRBN-WT	7.5281	8.0611				Male	GABA-CRBN-KO	7.8984	5.7257	23
	Female	CRBN-WT	5.7016	5.7256				Female	Glu-CRBN-WT	5.4951	7.879				Male	GABA-CRBN-KO	12.2251	3.5179
	Female	CRBN-WT	13.2155	5.0601				Female	Glu-CRBN-WT	9.4087	4.162				Male	GABA-CRBN-KO	4.408	5.2524
	Female	CRBN-WT	6.4342	3.7438				Female	Glu-CRBN-WT	5.1636	3.0972				Male	GABA-CRBN-KO	9.7563	5.8523
	Female	CRBN-WT	7.9758	5.2193				Female	Glu-CRBN-WT	7.9794	1.1898				Male	GABA-CRBN-KO	7.5933	2.7305
	Female	CRBN-WT	5.0969	5.0366				Female	Glu-CRBN-WT	6.3186	3.4898				Male	GABA-CRBN-KO	8.9935	8.0083
	Male	CRBN-KO	4.5037	7.939	21			Female	Glu-CRBN-WT	9.3324	3.4608				Male	GABA-CRBN-KO	12.2159	3.7991
	Male	CRBN-KO	9.0386	7.2914				Female	Glu-CRBN-WT	7.0748	3.7831				Male	GABA-CRBN-KO	5.437	4.7716
	Male	CRBN-KO	8.6624	4.8118				Female	Glu-CRBN-WT	6.5751	5.238				Male	GABA-CRBN-KO	6.8604	3.2084
	Male	CRBN-KO	9.2518	6.792				Female	Glu-CRBN-WT	6.0008	3.6689				Male	GABA-CRBN-KO	7.9922	4.4172
	Male	CRBN-KO	6.3146	6.7602				Female	Glu-CRBN-WT	2.4876	4.1067				Male	GABA-CRBN-KO	3.1715	2.6015
	Male	CRBN-KO	6.8743	7.2185				Female	Glu-CRBN-WT	5.0751	5.4177				Female	GABA-CRBN-KO	8.1866	6.2883
	Male	CRBN-KO	7.236	6.5322				Male	Glu-CRBN-KO	4.0155	2.7494	28			Female	GABA-CRBN-KO	6.8059	5.4236
	Male	CRBN-KO	5.2677	5.0202				Male	Glu-CRBN-KO	3.9797	6.5009				Female	GABA-CRBN-KO	6.0334	10.9551
	Male	CRBN-KO	7.0155	12.6645				Male	Glu-CRBN-KO	4.7087	2.5341				Female	GABA-CRBN-KO	12.9258	8.8032
	Male	CRBN-KO	5.392	3.2928				Male	Glu-CRBN-KO	5.8288	9.0626				Female	GABA-CRBN-KO	7.9608	6.7778
	Male	CRBN-KO	7.2186	5.6216				Male	Glu-CRBN-KO	5.6902	7.6842				Female	GABA-CRBN-KO	6.1217	8.5795
	Male	CRBN-KO	10.6753	10.0116				Male	Glu-CRBN-KO	4.8793	4.9063				Female	GABA-CRBN-KO	4.9289	5.3981
	Male	CRBN-KO	9.6758	8.138				Male	Glu-CRBN-KO	5.0592	5.2247				Female	GABA-CRBN-KO	4.7302	2.9667
	Male	CRBN-KO	5.8857	6.24				Male	Glu-CRBN-KO	9.8156	7.9693				Female	GABA-CRBN-KO	4.7441	4.5368
	Female	CRBN-KO	5.3914	6.2019				Male	Glu-CRBN-KO	4.2612	4.9545				Female	GABA-CRBN-KO	3.6502	4.8838
	Female	CRBN-KO	6.7961	4.48				Male	Glu-CRBN-KO	5.5016	6.4793				Female	GABA-CRBN-KO	7.5119	3.1333
	Female	CRBN-KO	9.7329	9.1436				Male	Glu-CRBN-KO	5.9428	5.4029				Female	GABA-CRBN-KO	9.999	6.1696
	Female	CRBN-KO	6.814	3.5704				Male	Glu-CRBN-KO	5.0444	3.7543
	Female	CRBN-KO	6.9859	7.4252				Male	Glu-CRBN-KO	8.9849	4.8084
	Female	CRBN-KO	3.537	4.2367				Male	Glu-CRBN-KO	9.0273	8.1345
	Female	CRBN-KO	7.6835	7.9482				Female	Glu-CRBN-KO	8.3627	10.4026
								Female	Glu-CRBN-KO	5.9167	4.1013
								Female	Glu-CRBN-KO	5.3423	8.4329
								Female	Glu-CRBN-KO	10.1726	8.4528
								Female	Glu-CRBN-KO	5.8888	6.5229
								Female	Glu-CRBN-KO	6.5974	4.9968
								Female	Glu-CRBN-KO	7.7743	7.1839
								Female	Glu-CRBN-KO	6.8075	6.1768
								Female	Glu-CRBN-KO	6.4197	7.5733
								Female	Glu-CRBN-KO	6.0467	5.6787
								Female	Glu-CRBN-KO	4.9002	4.7732
								Female	Glu-CRBN-KO	6.3162	3.7573
								Female	Glu-CRBN-KO	5.0895	7.1351
								Female	Glu-CRBN-KO	7.4207	4.5178
