# Supplementary material for: The CB1 receptor interacts with cereblon and drives cereblon deficiency-associated memory shortfalls
Source: EMBO Mol Med. 2024 Mar 21;16(4):11. doi: 10.1038/s44321-024-00054-w (PMC11018632; doi:10.1038/s44321-024-00054-w)
Supplement: Supplementary file 4 — Source data Fig. 2 [file 44321_2024_54_MOESM4_ESM.zip › Figure 2/Figure 2J/Figure 2J.xlsx]

## Sheet: Sheet1
Test	Sex	Genotype	Freezing time (%)	Sample size		Test	Sex	Genotype	Freezing time (%)	Sample size		Test	Sex	Genotype	Freezing time (%)	Sample size
Fear conditioning	Male	CRBN-WT	32.1667	10		Fear conditioning	Male	Glu-CRBN-WT	10.9444	24		Fear conditioning	Male	GABA-CRBN-WT	9.5	13
	Male	CRBN-WT	35				Male	Glu-CRBN-WT	25.1667				Male	GABA-CRBN-WT	4.66667
	Male	CRBN-WT	55.6111				Male	Glu-CRBN-WT	18.7778				Male	GABA-CRBN-WT	10.1667
	Male	CRBN-WT	21.5				Male	Glu-CRBN-WT	11.4444				Male	GABA-CRBN-WT	14.8889
	Male	CRBN-WT	11.1667				Male	Glu-CRBN-WT	28.3333				Male	GABA-CRBN-WT	24.3333
	Female	CRBN-WT	41.7222				Male	Glu-CRBN-WT	16.3889				Male	GABA-CRBN-WT	37.5556
	Female	CRBN-WT	26.5				Male	Glu-CRBN-WT	26.1111				Male	GABA-CRBN-WT	41.2778
	Female	CRBN-WT	23.3333				Male	Glu-CRBN-WT	34.3889				Male	GABA-CRBN-WT	41.8333
	Female	CRBN-WT	7.05556				Male	Glu-CRBN-WT	14.1667				Male	GABA-CRBN-WT	11.3889
	Female	CRBN-WT	31.6667				Male	Glu-CRBN-WT	42.2222				Male	GABA-CRBN-WT	11.5
	Male	CRBN-KO	20.9444	10			Male	Glu-CRBN-WT	11.3889				Female	GABA-CRBN-WT	3.55556
	Male	CRBN-KO	3.33333				Male	Glu-CRBN-WT	15.5556				Female	GABA-CRBN-WT	39.6111
	Male	CRBN-KO	15.9444				Female	Glu-CRBN-WT	34.8333				Female	GABA-CRBN-WT	41.6111
	Female	CRBN-KO	19.0556				Female	Glu-CRBN-WT	8				Male	GABA-CRBN-KO	4.22222	14
	Female	CRBN-KO	29.6111				Female	Glu-CRBN-WT	29.3889				Male	GABA-CRBN-KO	26.6111
	Female	CRBN-KO	17.6667				Female	Glu-CRBN-WT	25.9444				Male	GABA-CRBN-KO	2.05556
	Female	CRBN-KO	11.7778				Female	Glu-CRBN-WT	7.5				Male	GABA-CRBN-KO	31.8333
	Female	CRBN-KO	22.8333				Female	Glu-CRBN-WT	28.3889				Male	GABA-CRBN-KO	41.0556
	Female	CRBN-KO	20				Female	Glu-CRBN-WT	25.2222				Female	GABA-CRBN-KO	26.9444
	Female	CRBN-KO	5.55556				Female	Glu-CRBN-WT	27.3889				Female	GABA-CRBN-KO	21.5
							Female	Glu-CRBN-WT	15				Female	GABA-CRBN-KO	11.5556
							Female	Glu-CRBN-WT	22.9444				Female	GABA-CRBN-KO	18.1667
							Female	Glu-CRBN-WT	25.8889				Female	GABA-CRBN-KO	29.3333
							Female	Glu-CRBN-WT	6.5				Female	GABA-CRBN-KO	6.5
							Male	Glu-CRBN-KO	5.44444	24			Female	GABA-CRBN-KO	1.94444
							Male	Glu-CRBN-KO	20.5556				Female	GABA-CRBN-KO	12.5
							Male	Glu-CRBN-KO	8.38889				Female	GABA-CRBN-KO	25.5
							Male	Glu-CRBN-KO	2.77778
							Male	Glu-CRBN-KO	0
							Male	Glu-CRBN-KO	0
							Male	Glu-CRBN-KO	21.1111
							Male	Glu-CRBN-KO	22.4444
							Male	Glu-CRBN-KO	4.33333
							Male	Glu-CRBN-KO	7.77778
							Male	Glu-CRBN-KO	0
							Male	Glu-CRBN-KO	0
							Female	Glu-CRBN-KO	18.5556
							Female	Glu-CRBN-KO	0
							Female	Glu-CRBN-KO	1.72222
							Female	Glu-CRBN-KO	3.61111
							Female	Glu-CRBN-KO	14.6111
							Female	Glu-CRBN-KO	11.8889
							Female	Glu-CRBN-KO	1.83333
							Female	Glu-CRBN-KO	4.44444
							Female	Glu-CRBN-KO	1.38889
							Female	Glu-CRBN-KO	1.61111
							Female	Glu-CRBN-KO	15.6667
							Female	Glu-CRBN-KO	2.66667
