# Supplementary material for: The CB1 receptor interacts with cereblon and drives cereblon deficiency-associated memory shortfalls
Source: EMBO Mol Med. 2024 Mar 21;16(4):11. doi: 10.1038/s44321-024-00054-w (PMC11018632; doi:10.1038/s44321-024-00054-w)
Supplement: Supplementary file 5 — Source data Fig. 3 [file 44321_2024_54_MOESM5_ESM.zip]

Archive with 19 entries (10 files):
- Figure 3/
- Figure 3/Figure 3A/
- Figure 3/Figure 3A/Figure 3A.xlsx
- Figure 3/Figure 3B/
- Figure 3/Figure 3B/Figure 3B - uncropped WBs.pptx
- Figure 3/Figure 3C/
- Figure 3/Figure 3C/Figure 3C - uncropped WBs.pptx
- Figure 3/Figure 3D/
- Figure 3/Figure 3D/Figure 3D.xlsx
- Figure 3/Figure 3E/
- Figure 3/Figure 3E/Fig 3E - CB1R-myc + HA-CRBN.tif
- Figure 3/Figure 3E/Fig 3E - CB1R-myc only.tif
- Figure 3/Figure 3E/Fig 3E - HA-CRBN only.tif
- Figure 3/Figure 3F/
- Figure 3/Figure 3F/Figure 3F - uncropped WBs.pptx
- Figure 3/Figure 3G/
- Figure 3/Figure 3G/Figure 3G - uncropped WBs.pptx
- Figure 3/Figure 3I/
- Figure 3/Figure 3I/Figure 3I - uncropped WBs.pptx
