# Supplementary material for: The CB1 receptor interacts with cereblon and drives cereblon deficiency-associated memory shortfalls
Source: EMBO Mol Med. 2024 Mar 21;16(4):11. doi: 10.1038/s44321-024-00054-w (PMC11018632; doi:10.1038/s44321-024-00054-w)
Supplement: Supplementary file 5 — Source data Fig. 3 [file 44321_2024_54_MOESM5_ESM.zip › Figure 3/Figure 3A/Figure 3A.xlsx]

## Sheet: Sheet1
[CB1R] (nM)	[CRBN] (µM)	FP value (mean of 3 experiments, x1000, a.u.)
100	0	0
100	0.255	5
100	0.6375	7
100	1.275	8
100	1.9125	9
100	2.55	12
100	6.375	14
100	12.75	16
100	45.9	22
100	91.8	26
Kd calculation
y = Bmax·x/(Kd + x)
Kd= 2.81 ± 0.41 µM
