# Supplementary material for: The CB1 receptor interacts with cereblon and drives cereblon deficiency-associated memory shortfalls
Source: EMBO Mol Med. 2024 Mar 21;16(4):11. doi: 10.1038/s44321-024-00054-w (PMC11018632; doi:10.1038/s44321-024-00054-w)
Supplement: Supplementary file 5 — Source data Fig. 3 [file 44321_2024_54_MOESM5_ESM.zip › Figure 3/Figure 3D/Figure 3D.xlsx]

## Sheet: Sheet1
Ratio GFP/Rluc (a.u.)	SD (of ratio)	Mean mBU (a.u.)	SEM
5.44	3525	18	40125
9333	43333	32526	26657
11.56	1.8	45.23	1.8
15653	2.03	50.24	3502
20.56	4	56623	4
28987	5.3	60.25	3
41253	2.5	62.23	2505
50789	23667	65.55	4
65889	3	70.56	4533
