# Supplementary material for: The CB1 receptor interacts with cereblon and drives cereblon deficiency-associated memory shortfalls
Source: EMBO Mol Med. 2024 Mar 21;16(4):11. doi: 10.1038/s44321-024-00054-w (PMC11018632; doi:10.1038/s44321-024-00054-w)
Supplement: Supplementary file 6 — Source data Fig. 4 [file 44321_2024_54_MOESM6_ESM.zip]

Archive with 22 entries (12 files):
- Figure 4/
- Figure 4/Figure 4A/
- Figure 4/Figure 4A/Figure 4A.xlsx
- Figure 4/Figure 4B/
- Figure 4/Figure 4B/Figure 4B.xlsx
- Figure 4/Figure 4C/
- Figure 4/Figure 4C/Figure 4C.xlsx
- Figure 4/Figure 4D/
- Figure 4/Figure 4D/Figure 4D.xlsx
- Figure 4/Figure 4E/
- Figure 4/Figure 4E/Figure 4E.xlsx
- Figure 4/Figure 4F/
- Figure 4/Figure 4F/Figure 4F.xlsx
- Figure 4/Figure 4G/
- Figure 4/Figure 4G/Figure 4G - uncropped WBs.pptx
- Figure 4/Figure 4G/Figure 4G.xlsx
- Figure 4/Figure 4H/
- Figure 4/Figure 4H/Figure 4H - uncropped WBs.pptx
- Figure 4/Figure 4H/Figure 4H.xlsx
- Figure 4/Figure 4I/
- Figure 4/Figure 4I/Figure 4I - uncropped WBs.pptx
- Figure 4/Figure 4I/Figure 4I.xlsx
