# Supplementary material for: The CB1 receptor interacts with cereblon and drives cereblon deficiency-associated memory shortfalls
Source: EMBO Mol Med. 2024 Mar 21;16(4):11. doi: 10.1038/s44321-024-00054-w (PMC11018632; doi:10.1038/s44321-024-00054-w)
Supplement: Supplementary file 6 — Source data Fig. 4 [file 44321_2024_54_MOESM6_ESM.zip › Figure 4/Figure 4A/Figure 4A.xlsx]

## Sheet: Sheet1
	DMR response (pm)
Time (s)	Control vector + WIN			CRBN vector + WIN				CRBN-ΔRGS vector + WIN
-540	1.7595	-6.3025	3.4925	-14.0985	-6.6965	-2.3575	15.1265	5.5405	-9.5625	2.5425
-480	0.12	-3.659	0.71	-13.924	-3.294	-1.751	14.868	2.335	-12.833	8.696
-420	3.60075	-7.74725	3.16775	-13.6192	-6.26425	-1.31525	14.8387	6.00775	-16.8852	7.78075
-360	-0.43125	-3.16725	0.14575	-10.1173	0.53975	-1.85225	15.2828	2.91775	-14.3733	9.43375
-300	3.11775	-4.25225	2.20375	-10.8902	-0.38225	-0.89425	14.9748	2.87075	-14.0463	11.6448
-240	2.803	-5.384	2.391	-13.086	-5.211	-1.966	16.215	3.236	-15.18	9.48
-180	4.647	-4.362	2.3	-12.153	-3.392	0.352	15.493	6.022	-12.293	0.107
-120	4.25675	-6.63225	1.54775	-13.6333	-8.62025	-2.40825	16.5448	3.78975	-14.1783	8.92975
-60	3.17775	-2.17025	0.89775	-12.8733	-3.27625	-2.24825	15.9727	2.59875	-11.0312	11.0958
0	6.005	-5.015	1.698	-12.33	-5.089	-0.572	15.598	3.836	-14.299	7.287
60	58.8543	20.5663	-1.23675	-29.7087	-18.9348	-10.9738	8.25825	-13.4597	-20.8238	2.50125
120	77.439	42.735	13.613	-17.914	-7.548	-4.801	17.422	-2.032	-15.653	9.744
180	95.8053	61.7912	28.5242	-10.6578	1.79825	4.30825	23.3543	7.40825	-6.11875	12.7003
240	112.728	73.6582	40.1773	-7.08575	-3.84375	10.1152	29.9073	11.1913	-1.96575	25.3373
300	123.94	83.6262	50.4663	-0.55675	3.36925	16.6013	33.5553	16.4602	-1.37375	31.1603
360	127.496	96.8395	55.2395	8.5165	17.6515	20.0835	39.4095	20.7995	6.9755	27.1635
420	138.932	105.349	64.845	7.982	15.541	24.981	44.873	29.452	4.944	33.052
480	149.017	109.889	72.0362	13.3872	13.2282	29.6722	47.9922	28.3302	11.7933	41.1103
540	155.089	117.888	77.2055	15.4575	11.6675	30.3545	53.4535	29.1825	14.9725	44.8705
600	157.853	125.436	81.087	20.346	27.101	35.56	55.822	33.032	21.038	39.352
660	166.664	129.941	87.536	23.483	24.743	39.556	60.075	35.683	17.709	49.587
720	174.069	134.472	93.638	25.496	23.518	42.21	65.123	36.3	21.122	55.843
780	176.572	138.526	95.725	28.633	25.075	45.514	65.98	37.07	28.117	53.856
840	180.524	145.874	100.16	33.8937	38.1018	48.0577	69.1928	39.3978	26.1068	59.6228
900	185.665	145.384	103.93	31.1283	23.7952	48.9192	71.1893	40.2662	28.6453	59.5532
960	189.08	150.077	106.929	34.378	32.269	51.963	75.382	44.867	27.822	59.804
1020	193.404	153.04	111.477	36.213	26.962	52.893	77.817	47.434	29.576	60.483
1080	196.614	156.638	114.398	36.765	30.441	54.945	80.746	48.001	32.744	62.545
1140	201.147	158.72	118.205	39.957	31.212	58.199	83.596	47.621	33.803	68.901
1200	202.103	161.35	119.701	41.6985	36.0325	60.1895	84.1695	49.2885	36.1375	69.7055
1260	206.527	165.744	122.561	42.4483	36.2062	62.8882	87.0122	52.3413	35.3802	69.8923
1320	209.293	166.658	125.848	45.314	38.628	65.145	89.514	51.649	40.669	75.308
1380	210.696	167.247	127.076	44.1523	38.8663	65.4693	89.8303	52.6793	36.9853	73.8713
1440	208.819	169.942	127.964	49.364	47.856	68.609	91.062	55.422	39.801	68.644
1500	211.675	173.19	129.79	53.5085	52.1965	71.7105	93.0115	58.6375	39.9195	68.2275
1560	214.422	174.122	132.785	50.4697	46.6078	72.4387	95.4608	56.8828	40.0718	75.6518
1620	218.196	174.917	135.28	53.9035	51.6785	74.4155	97.6415	58.2895	40.4885	76.7785
1680	216.745	176.671	137.371	53.9745	54.4675	74.8185	99.6855	58.6305	45.2795	77.6575
1740	216.951	180.366	138.405	55.5538	58.6968	76.2738	100.875	57.8047	47.9798	79.5678
1800	221.284	176.823	141.46	52.7548	43.0288	76.7308	103.369	60.8008	45.6097	80.3667
1860	220.643	181.446	142.431	55.3882	54.8483	78.2652	104.834	60.5282	49.1373	80.8662
1920	223.37	179.714	146.411	57.167	47.426	81.335	106.942	62.733	49.514	82.119
1980	223.998	180.199	146.409	56.93	45.418	79.321	107.342	62.614	47.482	82.85
2040	223.763	179.148	148.692	58.0312	41.5403	80.2053	109.201	63.7623	49.7863	82.9562
2100	220.996	181.541	147.706	59.4547	57.5827	81.6238	109.758	62.9798	52.0607	82.5978
2160	224.828	180.971	151.134	56.5538	37.8428	80.3997	111.871	66.0088	48.3347	83.2878
2220	220.688	181.494	148.214	57.6223	53.3573	81.3273	111.215	63.1313	50.5573	78.3893
2280	221.173	181.479	150.915	60.9492	52.2843	84.1543	112.476	63.6153	50.0703	84.9373
2340	224.38	181.403	153.269	60.4168	47.9787	83.0367	115.5	66.6448	51.5538	76.2528
2400	221.962	182.794	153.482	58.7968	51.3608	83.6577	116.552	64.5127	48.9727	85.2168
2460	223.737	180.298	154.627	59.4438	44.1638	83.4878	116.515	65.9207	48.3128	80.2438
2520	223.539	179.935	155.771	60.372	45.98	84.902	117.035	66.992	48.349	84.552
2580	221.805	178.602	156.221	60.7165	47.5005	84.8415	117.427	65.3885	49.1225	81.6835
2640	223.174	179.046	157.648	61.1355	49.2015	85.7895	118.645	64.8685	53.9095	84.4395
2700	223.758	180.547	159.654	61.1055	49.3385	86.5305	119.338	66.0285	53.1775	85.7705
2760	222.385	179.251	158.38	59.106	42.978	84.609	119.881	67.275	49.216	81.02
2820	222.252	178.114	160.951	59.841	44.161	84.154	121.214	66.772	49.446	86.306
2880	222.373	177.591	160.89	58.874	42.014	83.753	120.645	65.493	49.141	86.163
2940	220.942	177.471	160.249	58.418	41.442	83.912	120.658	63.916	50.014	83.641
3000	217.443	177.121	158.851	63.582	54.476	86.014	119.95	63.933	51.372	80.946
3060	219.83	175.962	160.958	59.5528	45.5718	84.8268	120.051	66.2897	46.8578	82.2747
3120	220.499	177.244	162.527	60.2713	45.6912	86.2993	121.026	65.8222	51.2522	84.4283
3180	219.19	175.299	162.038	61.1205	45.7625	84.7465	121.585	63.7325	50.8745	80.5365
3240	216.287	176.077	162.085	62.1765	51.7345	85.9355	121.004	66.7765	49.1845	79.4535
3300	218.637	174.613	163.601	62.3135	43.5985	85.4335	123.18	66.7195	50.0925	83.3295
3360	217.656	172.2	163.082	61.721	49.911	86.957	122.658	68.033	48.762	81.44
3420	213.285	173.633	162.005	66.253	60.143	86.662	121.05	63.875	53.859	79.33
3480	213.645	174.079	161.833	61.0985	51.2305	84.7675	122.082	66.2335	48.1065	83.3575
3540	216.621	174.12	164.211	60.933	43.721	85.442	122.89	66.361	49.405	84.657
3600	217.117	173.62	167.325	61.328	46.904	86.04	126.312	69.809	47.813	86.349
