# Supplementary material for: The CB1 receptor interacts with cereblon and drives cereblon deficiency-associated memory shortfalls
Source: EMBO Mol Med. 2024 Mar 21;16(4):11. doi: 10.1038/s44321-024-00054-w (PMC11018632; doi:10.1038/s44321-024-00054-w)
Supplement: Supplementary file 6 — Source data Fig. 4 [file 44321_2024_54_MOESM6_ESM.zip › Figure 4/Figure 4B/Figure 4B.xlsx]

## Sheet: Sheet1
	cAMP levels (% of Veh)
Log10[WIN] (M)	Control vector				CRBN vector			CRBN-ΔRGS vector
Vehicle	77.75	73.67	148.58	100.36	108.57	96.14	95.63	101.43	91	98.86	109.15
-7.60206	58.31	42.18	77.75	54.01	77.67	78.83	66.2	78.5	75.03	81.02	71.61
-7.30103	46.99	55.24	31.07	44.53	70.49	67.18	68.4	84.64	60.93	64.54	74.93
-7	26.42	32.79	13.1	21.68	59.27	51.23	54.2	59.32	51.1	54.45	62.13
-6.60206	20.47	24.76	27.63	21.12	53.69	40.99	63.59	65.46	63.28	59.25	49.65
-6.30103	22.07	17.16	32.2	17.73	40.12	45.6	53.54	54.98	45.77	37.89	44.29
-6	20.27	14.67	19.74	14.88	40.88	39.64	38.64	40.64	33.08	30.52	35.73
	Experiment 1	Experiment 2	Experiment 3	Experiment 4	Experiment 1	Experiment 2	Experiment 3	Experiment 1	Experiment 2	Experiment 3	Experiment 4
