# Supplementary material for: The CB1 receptor interacts with cereblon and drives cereblon deficiency-associated memory shortfalls
Source: EMBO Mol Med. 2024 Mar 21;16(4):11. doi: 10.1038/s44321-024-00054-w (PMC11018632; doi:10.1038/s44321-024-00054-w)
Supplement: Supplementary file 6 — Source data Fig. 4 [file 44321_2024_54_MOESM6_ESM.zip › Figure 4/Figure 4C/Figure 4C.xlsx]

## Sheet: Sheet1
	cAMP levels (% of Veh)
Log10[CP] (M)	Control vector				CRBN vector				CRBN-ΔRGS vector
Vehicle	108.57	96.14	95.63	101.43	108.57	96.14	95.63	101.43	91	98.86	109.15
-7.60206	45.32	46.15	44.52	43.75	70.55	70.25	62.97	57.73	70.82	74.76	67.78
-7.30103	46.76	40.42	38.3	22.54	66.9	76.63	68.67	64.95	64.46	63.16	72.75
-7	49.59	25.03	27.39	22.82	60.4	54.18	67.85	75.17	64.92	57.34	58.89
-6.60206	26.52	19.92	20.37	16.36	50.31	58.27	61.29	51.38	56.71	64.09	64.46
-6.30103	10.18	9.48	21.68	8.78	42.84	44.42	47.51	37.72	45.51	45.57	50.74
-6	12.66	9.42	10.26	14.98	26.04	25.08	26.07	26.34	26.99	21.97	28.39
