# Supplementary material for: The CB1 receptor interacts with cereblon and drives cereblon deficiency-associated memory shortfalls
Source: EMBO Mol Med. 2024 Mar 21;16(4):11. doi: 10.1038/s44321-024-00054-w (PMC11018632; doi:10.1038/s44321-024-00054-w)
Supplement: Supplementary file 6 — Source data Fig. 4 [file 44321_2024_54_MOESM6_ESM.zip › Figure 4/Figure 4D/Figure 4D.xlsx]

## Sheet: Sheet1
	PKA activity (% of vehicles mean)
	EMPTY VEH-VEH	EMPTY VEH-FSK	EMPTY WIN-VEH	EMPTY WIN-FSK	CRBN VEH-VEH	CRBN VEH-FSK	CRBN WIN-VEH	CRBN WIN-FSK
Exp 1	73.8531	216.726	83.9814	95.8336	120.708	224.792	89.7997	162.421
Exp 2	104.535	154.182	120.246	117.865	117.701	136.531	109.184	136.767
Exp 3	121.611	164.72	124.187	124.187	126.977	191.493	116.07	136.644
	Each value represents the mean of three technical replicates
