# Supplementary material for: The CB1 receptor interacts with cereblon and drives cereblon deficiency-associated memory shortfalls
Source: EMBO Mol Med. 2024 Mar 21;16(4):11. doi: 10.1038/s44321-024-00054-w (PMC11018632; doi:10.1038/s44321-024-00054-w)
Supplement: Supplementary file 6 — Source data Fig. 4 [file 44321_2024_54_MOESM6_ESM.zip › Figure 4/Figure 4E/Figure 4E.xlsx]

## Sheet: Sheet1
	Galpha i1 coupling (% of vehicle)
	Control vector	CRBN vector	CRBN-ΔRGS vector
Exp 1	112.559	97.1227	97.1769
Exp 2	114.158	97.9905	98.653
Exp 3	112.888	99.6952	95.473
Exp 4	110.906	95.1317	101.23
	Galpha i2 coupling (% of vehicle)
	Control vector	CRBN vector	CRBN-ΔRGS vector
Exp 1	108.145	104.295	100.992
Exp 2	105.38	104.323	104.513
Exp 3	101.824	101.626	102.301
Exp 4	102.801	102.44	103.653
	Galpha i3 coupling (% of vehicle)
	Control vector	CRBN vector	CRBN-ΔRGS vector
Exp 1	110.043	99.4851	110.053
Exp 2	110.393	100.285	109.576
Exp 3	technical issue	98.5506	102.936
Exp 4	110.531	98.734	105.556
	Galpha o coupling (% of vehicle)
	Control vector	CRBN vector	CRBN-ΔRGS vector
Exp 1	100.651	110.597	102.98
Exp 2	100.23	104.003	103.405
Exp 3	102.641	105.455	102.358
Exp 4	100.711	103.753	105.18
