# Supplementary material for: The CB1 receptor interacts with cereblon and drives cereblon deficiency-associated memory shortfalls
Source: EMBO Mol Med. 2024 Mar 21;16(4):11. doi: 10.1038/s44321-024-00054-w (PMC11018632; doi:10.1038/s44321-024-00054-w)
Supplement: Supplementary file 6 — Source data Fig. 4 [file 44321_2024_54_MOESM6_ESM.zip › Figure 4/Figure 4F/Figure 4F.xlsx]

## Sheet: Sheet1
	cAMP levels (% of Veh)
	HEK-293T-CRBN-WT + FK	HEK-293T-CRBN-KO + FK	HEK-293T-CRBN-WT + WIN55,212-2 + FK	HEK-293T-CRBN-KO + WIN55,212-2 + FK	HEK-293T-CRBN-WT + CP-55,940 + FK	HEK-293T-CRBN-KO + CP-55,940 + FK
Exp 1	100.83	105.89	21.9	8.77	25.53	11.69
Exp 2	110.1	95.15	28.5	14.92	20.55	10.47
Exp 3	90.46	99.19	25.73	11.86	21.78	12.19
Exp 4	100.46	101.15	28.64	11.09	24.23	technical issue
Exp 5	101.04	99.03	31	11.28
Exp 6	99.97	100.6	20.92	14
