# Supplementary material for: The CB1 receptor interacts with cereblon and drives cereblon deficiency-associated memory shortfalls
Source: EMBO Mol Med. 2024 Mar 21;16(4):11. doi: 10.1038/s44321-024-00054-w (PMC11018632; doi:10.1038/s44321-024-00054-w)
Supplement: Supplementary file 6 — Source data Fig. 4 [file 44321_2024_54_MOESM6_ESM.zip › Figure 4/Figure 4G/Figure 4G.xlsx]

## Sheet: Sheet1
	CB1R/GAPDH protein in whole-cell lysate (a.u.)
	Control vector	CRBN vector
Exp 1	0.725377	0.654477
Exp 2	0.785385	0.630492
Exp 3	0.843809	1.04856
Exp 4	0.876219	0.918393
	CB1R-Ub/CB1R protein in immunoprecipitation eluate (a.u.)
	Control vector	CRBN vector
Exp 1	1.35906	1.15472
Exp 2	1.25036	1.45244
Exp 3	1.39883	0.850906
Exp 4	1.49899	1.79699
