# Supplementary material for: The CB1 receptor interacts with cereblon and drives cereblon deficiency-associated memory shortfalls
Source: EMBO Mol Med. 2024 Mar 21;16(4):11. doi: 10.1038/s44321-024-00054-w (PMC11018632; doi:10.1038/s44321-024-00054-w)
Supplement: Supplementary file 6 — Source data Fig. 4 [file 44321_2024_54_MOESM6_ESM.zip › Figure 4/Figure 4H/Figure 4H.xlsx]

## Sheet: Sheet1
	CB1R/HSP90 protein in whole-cell lysate (a.u.)
	HEK-293T-CRBN-WT	HEK-293T-CRBN-KO
Exp 1	1.07594	1.25906
Exp 2	1.13124	0.676776
Exp 3	1.48992	1.43801
Exp 4	1.07594	1.25906
Exp 5	1.16773	0.847866
Exp 6	1.16246	0.785447
	CB1R-Ub/CB1R protein in immunoprecipitation eluate (a.u.)
	HEK-293T-CRBN-WT	HEK-293T-CRBN-KO
Exp 1	1.12087	1.21961
Exp 2	1.32837	1.39162
Exp 3	1.46462	1.10821
Exp 4	1.35918	0.850536
Exp 5	1.2836	0.835289
Exp 6	1.17406	1.8158
