# Supplementary material for: The CB1 receptor interacts with cereblon and drives cereblon deficiency-associated memory shortfalls
Source: EMBO Mol Med. 2024 Mar 21;16(4):11. doi: 10.1038/s44321-024-00054-w (PMC11018632; doi:10.1038/s44321-024-00054-w)
Supplement: Supplementary file 6 — Source data Fig. 4 [file 44321_2024_54_MOESM6_ESM.zip › Figure 4/Figure 4I/Figure 4I.xlsx]

## Sheet: Sheet1
	CB1R/GAPDH protein in whole-cell lysate (a.u.)
	siCTRL	siCRBN#1	siCRBN#2
Exp 1	5.16727	5.07309	5.83314
Exp 2	5.79425	8.52513	10.6858
Exp 3	5.93383	8.10032	9.14817
Exp 4	6.17226	6.5785	6.53734
Exp 5	3.52211	4.60688	5.53498
	CRBN/HSP90 protein in whole-cell lysate (a.u.)
	siCTRL	siCRBN#1	siCRBN#2
Exp 1	3.96678	1.05804	0.718648
Exp 2	4.08992	0.618908	0.637958
Exp 3	3.912	1.6024	1.32762
Exp 4	4.20497	0.933683	1.09428
Exp 5	3.81054	1.57518	2.0281
	CB1R-Ub/CB1R protein in immunoprecipitation eluate (a.u.)
	siCTRL	siCRBN#1	siCRBN#2
Exp 1	2.88612	1.62279	3.21303
Exp 2	2.85486	3.19056	3.16212
Exp 3	2.38961	3.05364	2.6624
Exp 4	3.21302	2.62268	3.83235
Exp 5	2.94893	2.10785	2.03554
