# Supplementary material for: The CB1 receptor interacts with cereblon and drives cereblon deficiency-associated memory shortfalls
Source: EMBO Mol Med. 2024 Mar 21;16(4):11. doi: 10.1038/s44321-024-00054-w (PMC11018632; doi:10.1038/s44321-024-00054-w)
Supplement: Supplementary file 7 — Source data Fig. 5 [file 44321_2024_54_MOESM7_ESM.zip]

Archive with 36 entries (24 files):
- Figure 5/
- Figure 5/Figure 5A/
- Figure 5/Figure 5A/Figure 5A - uncropped WBs.pptx
- Figure 5/Figure 5B/
- Figure 5/Figure 5B/Figure 5B - uncropped WBs.pptx
- Figure 5/Figure 5C/
- Figure 5/Figure 5C/CB1R-KO/
- Figure 5/Figure 5C/CB1R-KO/CB1R-KO CA1.tif
- Figure 5/Figure 5C/CB1R-KO/CB1R-KO CA3.tif
- Figure 5/Figure 5C/CB1R-KO/CB1R-KO Dentate gyrus.tif
- Figure 5/Figure 5C/CB1R-KO/CB1R-KO Hilus.tif
- Figure 5/Figure 5C/CB1R-WT/
- Figure 5/Figure 5C/CB1R-WT/CB1R-WT CA1.tif
- Figure 5/Figure 5C/CB1R-WT/CB1R-WT CA3.tif
- Figure 5/Figure 5C/CB1R-WT/CB1R-WT Gyrus.tif
- Figure 5/Figure 5C/CB1R-WT/CB1R-WT Hilus.tif
- Figure 5/Figure 5C/GABA-CB1R-KO/
- Figure 5/Figure 5C/GABA-CB1R-KO/GABA-CB1R-KO CA1.tif
- Figure 5/Figure 5C/GABA-CB1R-KO/GABA-CB1R-KO CA3.tif
- Figure 5/Figure 5C/GABA-CB1R-KO/GABA-CB1R-KO Dentate gyrus.tif
- Figure 5/Figure 5C/GABA-CB1R-KO/GABA-CB1R-KO Hilus.tif
- Figure 5/Figure 5C/Glu-CB1R-KO/
- Figure 5/Figure 5C/Glu-CB1R-KO/Glu-CB1R-KO CA1.tif
- Figure 5/Figure 5C/Glu-CB1R-KO/Glu-CB1R-KO CA3.tif
- Figure 5/Figure 5C/Glu-CB1R-KO/Glu-CB1R-KO Dentate gyrus.tif
- Figure 5/Figure 5C/Glu-CB1R-KO/Glu-CB1R-KO Hilus.tif
- Figure 5/Figure 5D/
- Figure 5/Figure 5D/Figure 5D - uncropped WBs.pptx
- Figure 5/Figure 5D/Figure 5D.xlsx
- Figure 5/Figure 5E/
- Figure 5/Figure 5E/Figure 5E - fluorescence images.pptx
- Figure 5/Figure 5E/Figure 5E.xlsx
- Figure 5/Figure 5F/
- Figure 5/Figure 5F/Figure 5F.xlsx
- Figure 5/Figure 5G/
- Figure 5/Figure 5G/Figure 5G.xlsx
