# Supplementary material for: The CB1 receptor interacts with cereblon and drives cereblon deficiency-associated memory shortfalls
Source: EMBO Mol Med. 2024 Mar 21;16(4):11. doi: 10.1038/s44321-024-00054-w (PMC11018632; doi:10.1038/s44321-024-00054-w)
Supplement: Supplementary file 7 — Source data Fig. 5 [file 44321_2024_54_MOESM7_ESM.zip › Figure 5/Figure 5D/Figure 5D.xlsx]

## Sheet: Sheet1
	Galpha i1 coupling after HU-210 treatment
	AAV.1/2.Control			AAV.1/2.FLAG-CRBN
	Mean	SEM	N (technical replicates)	Mean	SEM	N (technical replicates)
Experiment 1	164.364	0	1	76.36	0	1
Experiment 2	150.114	0.136591	2	96.731	22.7108	2
Experiment 3	132.006	0	1	121.542	17.0001	2
	Galpha i2 coupling after HU-210 treatment
	AAV.1/2.Control			AAV.1/2.FLAG-CRBN
	Mean	SEM	N (technical replicates)	Mean	SEM	N (technical replicates)
Experiment 1	110.158	19.9384	2	88.6287	0	1
Experiment 2	110.46	2.4921	2	117.73	0	1
	Galpha i3 coupling after HU-210 treatment
	AAV.1/2.Control			AAV.1/2.FLAG-CRBN
	Mean	SEM	N (technical replicates)	Mean	SEM	N (technical replicates)
Experiment 1	120.96	0	1	96.3615	3.69654	2
Experiment 2	139.68	31.0255	2	99.4034	0	1
Experiment 3	120.931	0	1	111.913	0.376209	2
	Galpha o coupling after HU-210 treatment
	AAV.1/2.Control			AAV.1/2.FLAG-CRBN
	Mean	SEM	N (technical replicates)	Mean	SEM	N (technical replicates)
Experiment 1	138.805	2.53891	2	131.437	1.61099	2
Experiment 2	134.302	0	1	126.06	0	1
Experiment 3	119.931	0.155188	2
