# Supplementary material for: The CB1 receptor interacts with cereblon and drives cereblon deficiency-associated memory shortfalls
Source: EMBO Mol Med. 2024 Mar 21;16(4):11. doi: 10.1038/s44321-024-00054-w (PMC11018632; doi:10.1038/s44321-024-00054-w)
Supplement: Supplementary file 7 — Source data Fig. 5 [file 44321_2024_54_MOESM7_ESM.zip › Figure 5/Figure 5E/Figure 5E.xlsx]

## Sheet: Sheet1
DSE								DSI
Condition	AAV1.CBA.EGFP			AAV1.CBA.EGFP-F2A-CRBN				Condition	AAV1.CBA.EGFP			AAV1.CBA.EGFP-F2A-CRBN
Time (s)	Mean amplitude (%)	SEM	N	Mean amplitude (%)	SEM	N		Time (s)	Mean amplitude (%)	SEM	N	Mean amplitude (%)	SEM	N
6	96.2881	3.79127	11	98.5085	2.95509	13		6	105.386	7.58895	8	93.9295	2.01075	9
12	97.9279	4.21172	11	97.2766	1.80379	13		12	110.953	7.93087	8	111.055	8.6174	9
18	103.253	2.01194	11	101.108	3.69257	13		18	98.1638	6.21424	8	88.8857	4.79298	9
24	98.2658	3.32756	11	102.012	2.19902	13		24	102.555	7.42646	8	106.373	9.0684	9
30	102.616	5.96661	11	102.724	2.79386	13		30	97.48	6.38926	8	108.27	7.77665	9
36	97.798	3.77793	11	101.286	3.26453	13		36	96.9378	3.28444	8	97.2254	6.32156	9
42	101.559	2.86296	11	97.4892	2.42537	13		42	99.3225	6.42418	8	96.2246	5.13704	9
48	97.8401	2.71932	11	103.515	1.66979	13		48	89.3743	5.29544	8	103.21	4.2344	9
54	99.4486	5.50324	11	98.5723	2.17196	13		54	99.2696	4.93247	8	94.2756	6.39915	9
60	105.004	6.82181	11	97.5084	2.82362	13		60	100.557	4.92045	8	100.34	3.2176	9
Depolarization step								Depolarization step
76	69.1001	1.66669	11	85.3289	3.86665	13		71	58.3974	6.64976	8	50.9855	7.47606	9
82	73.9816	4.01395	11	89.6675	3.85518	13		77	53.4955	5.66909	8	52.1035	6.38709	9
88	93.1008	3.38912	11	94.6071	3.01225	13		83	68.5882	9.1032	8	69.9545	7.2983	9
94	85.3753	2.38594	11	103.856	3.80693	13		89	79.2228	10.8104	8	68.0789	8.26549	9
100	90.1559	2.71085	11	102.569	3.6921	13		95	71.467	8.81639	8	69.4703	5.70399	9
106	92.7306	4.17866	11	99.7819	3.36218	13		101	83.4375	7.55523	8	78.2039	5.14652	9
112	95.6855	2.95615	11	101.12	3.13304	13		107	81.0363	7.95472	8	76.4885	7.28184	9
118	105.47	3.88831	11	98.3376	3.92792	13		113	92.7983	6.63983	8	81.2474	4.60066	9
124	102.652	5.81614	11	103.05	3.58268	13		119	89.145	4.93496	8	78.3952	5.77254	9
130	100.975	2.70578	11	105.525	4.83323	13		125	99.007	6.43274	8	85.0951	5.66448	9
								131	95.2186	4.00824	8	91.7145	5.67447	9
								137	97.733	5.71401	8	81.7511	4.60204	9
								143	105.856	7.26618	8	100.639	7.30778	9
								149	97.2901	7.28474	8	92.157	7.40477	9
								155	98.6957	4.24532	8	98.0881	6.82195	9
								161	105.159	7.16796	8	89.7364	7.19027	9
								167	94.9335	5.18534	8	92.6456	9.80229	9
								173	95.1926	7.34931	8	86.7081	7.90345	9
								179	103.742	4.26904	8	92.086	4.61544	9
								185	93.2253	4.9743	8	89.0979	8.56222	9
