# Supplementary material for: The CB1 receptor interacts with cereblon and drives cereblon deficiency-associated memory shortfalls
Source: EMBO Mol Med. 2024 Mar 21;16(4):11. doi: 10.1038/s44321-024-00054-w (PMC11018632; doi:10.1038/s44321-024-00054-w)
Supplement: Supplementary file 7 — Source data Fig. 5 [file 44321_2024_54_MOESM7_ESM.zip › Figure 5/Figure 5F/Figure 5F.xlsx]

## Sheet: Sheet1
Test	Sex	Genotype	Treatment	Time immobile (s)	Sample size		Test	Sex	Genotype	Treatment	Time immobile (s)	Sample size		Test	Sex	Genotype	Treatment	Time immobile (s)	Sample size
Catalepsy	Male	CRBN-WT	Veh	5	17		Catalepsy	Male	Glu-CRBN-WT	Veh	10	15		Catalepsy	Male	GABA-CRBN-WT	Veh	0	7
	Male	CRBN-WT	Veh	2				Male	Glu-CRBN-WT	Veh	0				Male	GABA-CRBN-WT	Veh	0
	Male	CRBN-WT	Veh	5				Male	Glu-CRBN-WT	Veh	0				Male	GABA-CRBN-WT	Veh	6
	Male	CRBN-WT	Veh	3				Male	Glu-CRBN-WT	Veh	10				Female	GABA-CRBN-WT	Veh	0
	Male	CRBN-WT	Veh	0				Male	Glu-CRBN-WT	Veh	0				Female	GABA-CRBN-WT	Veh	0
	Male	CRBN-WT	Veh	6				Male	Glu-CRBN-WT	Veh	0				Female	GABA-CRBN-WT	Veh	2
	Male	CRBN-WT	Veh	6				Male	Glu-CRBN-WT	Veh	0				Female	GABA-CRBN-WT	Veh	0
	Male	CRBN-WT	Veh	0				Female	Glu-CRBN-WT	Veh	0				Male	GABA-CRBN-WT	THC	8	8
	Male	CRBN-WT	Veh	2				Female	Glu-CRBN-WT	Veh	3				Male	GABA-CRBN-WT	THC	0
	Male	CRBN-WT	Veh	0				Female	Glu-CRBN-WT	Veh	1				Male	GABA-CRBN-WT	THC	6
	Female	CRBN-WT	Veh	1				Female	Glu-CRBN-WT	Veh	4				Male	GABA-CRBN-WT	THC	5
	Female	CRBN-WT	Veh	1				Female	Glu-CRBN-WT	Veh	0				Female	GABA-CRBN-WT	THC	0
	Female	CRBN-WT	Veh	5				Female	Glu-CRBN-WT	Veh	1				Female	GABA-CRBN-WT	THC	10
	Female	CRBN-WT	Veh	10				Female	Glu-CRBN-WT	Veh	3				Female	GABA-CRBN-WT	THC	0
	Female	CRBN-WT	Veh	2				Female	Glu-CRBN-WT	Veh	3				Female	GABA-CRBN-WT	THC	0
	Female	CRBN-WT	Veh	0				Male	Glu-CRBN-WT	THC	0	14			Male	GABA-CRBN-KO	Veh	0	9
	Female	CRBN-WT	Veh	2				Male	Glu-CRBN-WT	THC	0				Male	GABA-CRBN-KO	Veh	0
	Male	CRBN-WT	THC	0	16			Male	Glu-CRBN-WT	THC	2				Male	GABA-CRBN-KO	Veh	2
	Male	CRBN-WT	THC	1				Male	Glu-CRBN-WT	THC	5				Male	GABA-CRBN-KO	Veh	0
	Male	CRBN-WT	THC	7				Male	Glu-CRBN-WT	THC	0				Female	GABA-CRBN-KO	Veh	8
	Male	CRBN-WT	THC	5				Male	Glu-CRBN-WT	THC	3				Female	GABA-CRBN-KO	Veh	5
	Male	CRBN-WT	THC	2				Male	Glu-CRBN-WT	THC	0				Female	GABA-CRBN-KO	Veh	5
	Male	CRBN-WT	THC	14				Male	Glu-CRBN-WT	THC	9				Female	GABA-CRBN-KO	Veh	3
	Male	CRBN-WT	THC	4				Female	Glu-CRBN-WT	THC	4				Female	GABA-CRBN-KO	Veh	0
	Male	CRBN-WT	THC	0				Female	Glu-CRBN-WT	THC	4				Male	GABA-CRBN-KO	THC	2	9
	Male	CRBN-WT	THC	2				Female	Glu-CRBN-WT	THC	1				Male	GABA-CRBN-KO	THC	0
	Male	CRBN-WT	THC	0				Female	Glu-CRBN-WT	THC	6				Male	GABA-CRBN-KO	THC	0
	Male	CRBN-WT	THC	0				Female	Glu-CRBN-WT	THC	0				Male	GABA-CRBN-KO	THC	5
	Female	CRBN-WT	THC	2				Female	Glu-CRBN-WT	THC	4				Female	GABA-CRBN-KO	THC	8
	Female	CRBN-WT	THC	0				Male	Glu-CRBN-KO	Veh	0	14			Female	GABA-CRBN-KO	THC	8
	Female	CRBN-WT	THC	4				Male	Glu-CRBN-KO	Veh	6				Female	GABA-CRBN-KO	THC	9
	Female	CRBN-WT	THC	11				Male	Glu-CRBN-KO	Veh	0				Female	GABA-CRBN-KO	THC	0
	Female	CRBN-WT	THC	6				Male	Glu-CRBN-KO	Veh	2				Female	GABA-CRBN-KO	THC	6
	Male	CRBN-KO	Veh	2	18			Male	Glu-CRBN-KO	Veh	2
	Male	CRBN-KO	Veh	4				Male	Glu-CRBN-KO	Veh	1
	Male	CRBN-KO	Veh	0				Male	Glu-CRBN-KO	Veh	0
	Male	CRBN-KO	Veh	2				Female	Glu-CRBN-KO	Veh	0
	Male	CRBN-KO	Veh	4				Female	Glu-CRBN-KO	Veh	4
	Male	CRBN-KO	Veh	2				Female	Glu-CRBN-KO	Veh	2
	Female	CRBN-KO	Veh	8				Female	Glu-CRBN-KO	Veh	0
	Female	CRBN-KO	Veh	5				Female	Glu-CRBN-KO	Veh	0
	Female	CRBN-KO	Veh	6				Female	Glu-CRBN-KO	Veh	2
	Female	CRBN-KO	Veh	2				Female	Glu-CRBN-KO	Veh	4
	Female	CRBN-KO	Veh	2				Male	Glu-CRBN-KO	THC	8	14
	Female	CRBN-KO	Veh	1				Male	Glu-CRBN-KO	THC	10
	Female	CRBN-KO	Veh	0				Male	Glu-CRBN-KO	THC	0
	Female	CRBN-KO	Veh	0				Male	Glu-CRBN-KO	THC	11
	Female	CRBN-KO	Veh	0				Male	Glu-CRBN-KO	THC	40
	Female	CRBN-KO	Veh	2				Male	Glu-CRBN-KO	THC	18
	Female	CRBN-KO	Veh	5				Male	Glu-CRBN-KO	THC	9
	Female	CRBN-KO	Veh	3				Female	Glu-CRBN-KO	THC	16
	Male	CRBN-KO	THC	37	18			Female	Glu-CRBN-KO	THC	18
	Male	CRBN-KO	THC	2				Female	Glu-CRBN-KO	THC	0
	Male	CRBN-KO	THC	12				Female	Glu-CRBN-KO	THC	12
	Male	CRBN-KO	THC	2				Female	Glu-CRBN-KO	THC	6
	Male	CRBN-KO	THC	5				Female	Glu-CRBN-KO	THC	8
	Male	CRBN-KO	THC	18				Female	Glu-CRBN-KO	THC	14
	Male	CRBN-KO	THC	7
	Female	CRBN-KO	THC	11
	Female	CRBN-KO	THC	60
	Female	CRBN-KO	THC	11
	Female	CRBN-KO	THC	12
	Female	CRBN-KO	THC	0
	Female	CRBN-KO	THC	5
	Female	CRBN-KO	THC	15
	Female	CRBN-KO	THC	17
	Female	CRBN-KO	THC	0
	Female	CRBN-KO	THC	24
	Female	CRBN-KO	THC	9
Test	Sex	Genotype	Treatment	Latency to pain (s)	Sample size		Test	Sex	Genotype	Treatment	Latency to pain (s)	Sample size		Test	Sex	Genotype	Treatment	Latency to pain (s)	Sample size
Analgesia	Male	CRBN-WT	Veh	13.2	17		Analgesia	Male	Glu-CRBN-WT	Veh	16	15		Analgesia	Male	GABA-CRBN-WT	Veh	14.8	7
	Male	CRBN-WT	Veh	18.4				Male	Glu-CRBN-WT	Veh	3.9				Male	GABA-CRBN-WT	Veh	18.8
	Male	CRBN-WT	Veh	9.8				Male	Glu-CRBN-WT	Veh	6.7				Male	GABA-CRBN-WT	Veh	19
	Male	CRBN-WT	Veh	8.4				Male	Glu-CRBN-WT	Veh	11.4				Female	GABA-CRBN-WT	Veh	7.8
	Male	CRBN-WT	Veh	11.1				Male	Glu-CRBN-WT	Veh	16.2				Female	GABA-CRBN-WT	Veh	19.7
	Male	CRBN-WT	Veh	16				Male	Glu-CRBN-WT	Veh	14.9				Female	GABA-CRBN-WT	Veh	17.3
	Male	CRBN-WT	Veh	13.2				Male	Glu-CRBN-WT	Veh	14.2				Female	GABA-CRBN-WT	Veh	16.9
	Male	CRBN-WT	Veh	8.3				Female	Glu-CRBN-WT	Veh	8.6				Male	GABA-CRBN-WT	THC	19	8
	Male	CRBN-WT	Veh	20.8				Female	Glu-CRBN-WT	Veh	9.3				Male	GABA-CRBN-WT	THC	20
	Male	CRBN-WT	Veh	23.9				Female	Glu-CRBN-WT	Veh	5.6				Male	GABA-CRBN-WT	THC	19
	Female	CRBN-WT	Veh	15.6				Female	Glu-CRBN-WT	Veh	7				Male	GABA-CRBN-WT	THC	24.1
	Female	CRBN-WT	Veh	14.9				Female	Glu-CRBN-WT	Veh	6.7				Female	GABA-CRBN-WT	THC	21.4
	Female	CRBN-WT	Veh	6.9				Female	Glu-CRBN-WT	Veh	14.5				Female	GABA-CRBN-WT	THC	13.2
	Female	CRBN-WT	Veh	13.6				Female	Glu-CRBN-WT	Veh	17.4				Female	GABA-CRBN-WT	THC	20.9
	Female	CRBN-WT	Veh	22.1				Female	Glu-CRBN-WT	Veh	12.8				Female	GABA-CRBN-WT	THC	20.5
	Female	CRBN-WT	Veh	24.6				Male	Glu-CRBN-WT	THC	16.2	14			Male	GABA-CRBN-KO	Veh	24.6	9
	Female	CRBN-WT	Veh	18.8				Male	Glu-CRBN-WT	THC	11.2				Male	GABA-CRBN-KO	Veh	14
	Male	CRBN-WT	THC	12.4	16			Male	Glu-CRBN-WT	THC	17.2				Male	GABA-CRBN-KO	Veh	16.6
	Male	CRBN-WT	THC	16.4				Male	Glu-CRBN-WT	THC	6.3				Male	GABA-CRBN-KO	Veh	19.1
	Male	CRBN-WT	THC	30				Male	Glu-CRBN-WT	THC	19				Female	GABA-CRBN-KO	Veh	16.7
	Male	CRBN-WT	THC	9.4				Male	Glu-CRBN-WT	THC	17				Female	GABA-CRBN-KO	Veh	12.8
	Male	CRBN-WT	THC	15.5				Male	Glu-CRBN-WT	THC	14.3				Female	GABA-CRBN-KO	Veh	14.1
	Male	CRBN-WT	THC	23.5				Male	Glu-CRBN-WT	THC	19				Female	GABA-CRBN-KO	Veh	14.7
	Male	CRBN-WT	THC	16.5				Female	Glu-CRBN-WT	THC	11.6				Female	GABA-CRBN-KO	Veh	17.3
	Male	CRBN-WT	THC	15.7				Female	Glu-CRBN-WT	THC	7.8				Male	GABA-CRBN-KO	THC	21.9	9
	Male	CRBN-WT	THC	27.8				Female	Glu-CRBN-WT	THC	6.6				Male	GABA-CRBN-KO	THC	24.6
	Male	CRBN-WT	THC	18.2				Female	Glu-CRBN-WT	THC	13.5				Male	GABA-CRBN-KO	THC	13.4
	Male	CRBN-WT	THC	24.2				Female	Glu-CRBN-WT	THC	22				Male	GABA-CRBN-KO	THC	24.6
	Female	CRBN-WT	THC	25.2				Female	Glu-CRBN-WT	THC	23.1				Female	GABA-CRBN-KO	THC	17.4
	Female	CRBN-WT	THC	14.7				Male	Glu-CRBN-KO	Veh	11.8	14			Female	GABA-CRBN-KO	THC	17.4
	Female	CRBN-WT	THC	9.9				Male	Glu-CRBN-KO	Veh	11.6				Female	GABA-CRBN-KO	THC	20.5
	Female	CRBN-WT	THC	9.6				Male	Glu-CRBN-KO	Veh	8.3				Female	GABA-CRBN-KO	THC	18.4
	Female	CRBN-WT	THC	30				Male	Glu-CRBN-KO	Veh	8.8				Female	GABA-CRBN-KO	THC	15.7
	Male	CRBN-KO	Veh	19.7	18			Male	Glu-CRBN-KO	Veh	4.2
	Male	CRBN-KO	Veh	19.5				Male	Glu-CRBN-KO	Veh	12
	Male	CRBN-KO	Veh	15.4				Male	Glu-CRBN-KO	Veh	14.9
	Male	CRBN-KO	Veh	12.8				Female	Glu-CRBN-KO	Veh	12
	Male	CRBN-KO	Veh	17.4				Female	Glu-CRBN-KO	Veh	9.3
	Male	CRBN-KO	Veh	17				Female	Glu-CRBN-KO	Veh	7.9
	Female	CRBN-KO	Veh	18.5				Female	Glu-CRBN-KO	Veh	13.4
	Female	CRBN-KO	Veh	18.8				Female	Glu-CRBN-KO	Veh	19.2
	Female	CRBN-KO	Veh	14.4				Female	Glu-CRBN-KO	Veh	12.5
	Female	CRBN-KO	Veh	15.6				Female	Glu-CRBN-KO	Veh	11.7
	Female	CRBN-KO	Veh	16				Male	Glu-CRBN-KO	THC	13.4	14
	Female	CRBN-KO	Veh	15.9				Male	Glu-CRBN-KO	THC	20.9
	Female	CRBN-KO	Veh	12.7				Male	Glu-CRBN-KO	THC	6
	Female	CRBN-KO	Veh	22				Male	Glu-CRBN-KO	THC	7.2
	Female	CRBN-KO	Veh	17.8				Male	Glu-CRBN-KO	THC	13.6
	Female	CRBN-KO	Veh	25.9				Male	Glu-CRBN-KO	THC	30
	Female	CRBN-KO	Veh	20.3				Male	Glu-CRBN-KO	THC	13.1
	Female	CRBN-KO	Veh	23				Female	Glu-CRBN-KO	THC	14
	Male	CRBN-KO	THC	30	18			Female	Glu-CRBN-KO	THC	16.6
	Male	CRBN-KO	THC	10.3				Female	Glu-CRBN-KO	THC	13.9
	Male	CRBN-KO	THC	21.6				Female	Glu-CRBN-KO	THC	13.1
	Male	CRBN-KO	THC	8.3				Female	Glu-CRBN-KO	THC	14.7
	Male	CRBN-KO	THC	19.2				Female	Glu-CRBN-KO	THC	15.1
	Male	CRBN-KO	THC	30				Female	Glu-CRBN-KO	THC	30
	Male	CRBN-KO	THC	17.9
	Female	CRBN-KO	THC	30
	Female	CRBN-KO	THC	23
	Female	CRBN-KO	THC	22.7
	Female	CRBN-KO	THC	25.3
	Female	CRBN-KO	THC	12.3
	Female	CRBN-KO	THC	14.6
	Female	CRBN-KO	THC	28.4
	Female	CRBN-KO	THC	30
	Female	CRBN-KO	THC	17.3
	Female	CRBN-KO	THC	30
	Female	CRBN-KO	THC	12.8
