# Supplementary material for: The CB1 receptor interacts with cereblon and drives cereblon deficiency-associated memory shortfalls
Source: EMBO Mol Med. 2024 Mar 21;16(4):11. doi: 10.1038/s44321-024-00054-w (PMC11018632; doi:10.1038/s44321-024-00054-w)
Supplement: Supplementary file 7 — Source data Fig. 5 [file 44321_2024_54_MOESM7_ESM.zip › Figure 5/Figure 5G/Figure 5G.xlsx]

## Sheet: Sheet1
Test	Sex	Genotype	Treatment	Time immobile (s)	Sample size		Test	Sex	Genotype	Treatment	Time immobile (s)	Sample size		Test	Sex	Genotype	Treatment	Time immobile (s)	Sample size
Catalepsy	Male	CRBN-WT	Veh	0	9		Catalepsy	Male	Glu-CRBN-WT	Veh	2	7		Catalepsy	Male	GABA-CRBN-WT	Veh	0	8
	Male	CRBN-WT	Veh	3				Male	Glu-CRBN-WT	Veh	0				Male	GABA-CRBN-WT	Veh	0
	Male	CRBN-WT	Veh	0				Male	Glu-CRBN-WT	Veh	0				Male	GABA-CRBN-WT	Veh	2
	Male	CRBN-WT	Veh	4				Male	Glu-CRBN-WT	Veh	0				Female	GABA-CRBN-WT	Veh	0
	Male	CRBN-WT	Veh	0				Female	Glu-CRBN-WT	Veh	6				Female	GABA-CRBN-WT	Veh	0
	Female	CRBN-WT	Veh	0				Female	Glu-CRBN-WT	Veh	3				Female	GABA-CRBN-WT	Veh	0
	Female	CRBN-WT	Veh	0				Female	Glu-CRBN-WT	Veh	0				Female	GABA-CRBN-WT	Veh	3
	Female	CRBN-WT	Veh	9				Male	Glu-CRBN-WT	THC	60	8			Female	GABA-CRBN-WT	Veh	0
	Female	CRBN-WT	Veh	0				Male	Glu-CRBN-WT	THC	60				Male	GABA-CRBN-WT	THC	60	7
	Male	CRBN-WT	THC	26	7			Male	Glu-CRBN-WT	THC	0				Male	GABA-CRBN-WT	THC	16
	Male	CRBN-WT	THC	16				Male	Glu-CRBN-WT	THC	60				Male	GABA-CRBN-WT	THC	60
	Male	CRBN-WT	THC	60				Male	Glu-CRBN-WT	THC	60				Female	GABA-CRBN-WT	THC	60
	Male	CRBN-WT	THC	13				Female	Glu-CRBN-WT	THC	20				Female	GABA-CRBN-WT	THC	60
	Male	CRBN-WT	THC	59				Female	Glu-CRBN-WT	THC	45				Female	GABA-CRBN-WT	THC	60
	Female	CRBN-WT	THC	60				Female	Glu-CRBN-WT	THC	24				Female	GABA-CRBN-WT	THC	60
	Female	CRBN-WT	THC	20				Male	Glu-CRBN-KO	Veh	0	10			Male	GABA-CRBN-KO	Veh	4	8
	Male	CRBN-KO	Veh	3	9			Male	Glu-CRBN-KO	Veh	25				Male	GABA-CRBN-KO	Veh	0
	Male	CRBN-KO	Veh	3				Male	Glu-CRBN-KO	Veh	14				Male	GABA-CRBN-KO	Veh	0
	Male	CRBN-KO	Veh	4				Male	Glu-CRBN-KO	Veh	2				Male	GABA-CRBN-KO	Veh	0
	Male	CRBN-KO	Veh	9				Male	Glu-CRBN-KO	Veh	3				Female	GABA-CRBN-KO	Veh	6
	Female	CRBN-KO	Veh	24				Male	Glu-CRBN-KO	Veh	4				Female	GABA-CRBN-KO	Veh	0
	Female	CRBN-KO	Veh	5				Female	Glu-CRBN-KO	Veh	10				Female	GABA-CRBN-KO	Veh	3
	Female	CRBN-KO	Veh	5				Female	Glu-CRBN-KO	Veh	5				Female	GABA-CRBN-KO	Veh	4
	Female	CRBN-KO	Veh	5				Female	Glu-CRBN-KO	Veh	0				Male	GABA-CRBN-KO	THC	28	9
	Female	CRBN-KO	Veh	11				Female	Glu-CRBN-KO	Veh	3				Male	GABA-CRBN-KO	THC	60
	Male	CRBN-KO	THC	60	9			Male	Glu-CRBN-KO	THC	60	9			Male	GABA-CRBN-KO	THC	60
	Male	CRBN-KO	THC	60				Male	Glu-CRBN-KO	THC	60				Male	GABA-CRBN-KO	THC	60
	Male	CRBN-KO	THC	60				Male	Glu-CRBN-KO	THC	20				Female	GABA-CRBN-KO	THC	25
	Male	CRBN-KO	THC	50				Male	Glu-CRBN-KO	THC	60				Female	GABA-CRBN-KO	THC	35
	Female	CRBN-KO	THC	15				Male	Glu-CRBN-KO	THC	18				Female	GABA-CRBN-KO	THC	60
	Female	CRBN-KO	THC	60				Male	Glu-CRBN-KO	THC	60				Female	GABA-CRBN-KO	THC	0
	Female	CRBN-KO	THC	60				Female	Glu-CRBN-KO	THC	0				Female	GABA-CRBN-KO	THC	60
	Female	CRBN-KO	THC	60				Female	Glu-CRBN-KO	THC	24
	Female	CRBN-KO	THC	60				Female	Glu-CRBN-KO	THC	60
Test	Sex	Genotype	Treatment	Latency to pain (s)	Sample size		Test	Sex	Genotype	Treatment	Latency to pain (s)	Sample size		Test	Sex	Genotype	Treatment	Latency to pain (s)	Sample size
Analgesia	Male	CRBN-WT	Veh	18.8	8		Analgesia	Male	Glu-CRBN-WT	Veh	14	7		Analgesia	Male	GABA-CRBN-WT	Veh	8.9	8
	Male	CRBN-WT	Veh	9.2				Male	Glu-CRBN-WT	Veh	16.5				Male	GABA-CRBN-WT	Veh	19.2
	Male	CRBN-WT	Veh	13.7				Male	Glu-CRBN-WT	Veh	11				Male	GABA-CRBN-WT	Veh	12.4
	Male	CRBN-WT	Veh	11.6				Male	Glu-CRBN-WT	Veh	16.7				Female	GABA-CRBN-WT	Veh	13.6
	Female	CRBN-WT	Veh	14.7				Female	Glu-CRBN-WT	Veh	6				Female	GABA-CRBN-WT	Veh	10.2
	Female	CRBN-WT	Veh	17.8				Female	Glu-CRBN-WT	Veh	28.1				Female	GABA-CRBN-WT	Veh	12
	Female	CRBN-WT	Veh	14.8				Female	Glu-CRBN-WT	Veh	6.6				Female	GABA-CRBN-WT	Veh	20.9
	Female	CRBN-WT	Veh	19.2				Male	Glu-CRBN-WT	THC	7.7	8			Female	GABA-CRBN-WT	Veh	23.5
	Male	CRBN-WT	THC	16.9	6			Male	Glu-CRBN-WT	THC	14.6				Male	GABA-CRBN-WT	THC	29	7
	Male	CRBN-WT	THC	21.6				Male	Glu-CRBN-WT	THC	24.5				Male	GABA-CRBN-WT	THC	25.7
	Male	CRBN-WT	THC	20				Male	Glu-CRBN-WT	THC	23				Male	GABA-CRBN-WT	THC	20.3
	Male	CRBN-WT	THC	23.7				Male	Glu-CRBN-WT	THC	16.2				Female	GABA-CRBN-WT	THC	30
	Female	CRBN-WT	THC	30				Female	Glu-CRBN-WT	THC	21				Female	GABA-CRBN-WT	THC	30
	Female	CRBN-WT	THC	26				Female	Glu-CRBN-WT	THC	26.9				Female	GABA-CRBN-WT	THC	30
	Male	CRBN-KO	Veh	17.8	9			Female	Glu-CRBN-WT	THC	30				Female	GABA-CRBN-WT	THC	30
	Male	CRBN-KO	Veh	8.2				Male	Glu-CRBN-KO	Veh	5.1	10			Male	GABA-CRBN-KO	Veh	19.4	8
	Male	CRBN-KO	Veh	18.5				Male	Glu-CRBN-KO	Veh	10.3				Male	GABA-CRBN-KO	Veh	11.6
	Male	CRBN-KO	Veh	15.8				Male	Glu-CRBN-KO	Veh	16.1				Male	GABA-CRBN-KO	Veh	10.2
	Female	CRBN-KO	Veh	15				Male	Glu-CRBN-KO	Veh	16.9				Male	GABA-CRBN-KO	Veh	9
	Female	CRBN-KO	Veh	10.2				Male	Glu-CRBN-KO	Veh	10.2				Female	GABA-CRBN-KO	Veh	19.5
	Female	CRBN-KO	Veh	30				Male	Glu-CRBN-KO	Veh	7.6				Female	GABA-CRBN-KO	Veh	16.3
	Female	CRBN-KO	Veh	18.8				Female	Glu-CRBN-KO	Veh	8.7				Female	GABA-CRBN-KO	Veh	14.5
	Female	CRBN-KO	Veh	20.2				Female	Glu-CRBN-KO	Veh	16				Female	GABA-CRBN-KO	Veh	14.5
	Male	CRBN-KO	THC	30	9			Female	Glu-CRBN-KO	Veh	10.3				Male	GABA-CRBN-KO	THC	30	9
	Male	CRBN-KO	THC	30				Female	Glu-CRBN-KO	Veh	8.6				Male	GABA-CRBN-KO	THC	30
	Male	CRBN-KO	THC	30				Male	Glu-CRBN-KO	THC	18.7	9			Male	GABA-CRBN-KO	THC	30
	Male	CRBN-KO	THC	23.1				Male	Glu-CRBN-KO	THC	26.4				Male	GABA-CRBN-KO	THC	19.6
	Female	CRBN-KO	THC	18.4				Male	Glu-CRBN-KO	THC	30				Female	GABA-CRBN-KO	THC	19
	Female	CRBN-KO	THC	30				Male	Glu-CRBN-KO	THC	5.4				Female	GABA-CRBN-KO	THC	30
	Female	CRBN-KO	THC	30				Male	Glu-CRBN-KO	THC	5.9				Female	GABA-CRBN-KO	THC	30
	Female	CRBN-KO	THC	30				Male	Glu-CRBN-KO	THC	30				Female	GABA-CRBN-KO	THC	14.5
	Female	CRBN-KO	THC	30				Female	Glu-CRBN-KO	THC	23				Female	GABA-CRBN-KO	THC	23.3
								Female	Glu-CRBN-KO	THC	27.3
								Female	Glu-CRBN-KO	THC	30
