# Supplementary material for: The CB1 receptor interacts with cereblon and drives cereblon deficiency-associated memory shortfalls
Source: EMBO Mol Med. 2024 Mar 21;16(4):11. doi: 10.1038/s44321-024-00054-w (PMC11018632; doi:10.1038/s44321-024-00054-w)
Supplement: Supplementary file 8 — Source data Fig. 6 [file 44321_2024_54_MOESM8_ESM.zip › Figure 6/Figure 6A/Figure 6A.xlsx]

## Sheet: Sheet1
Test	Sex	Genotype	Treatment	D.I. (%)	Sample size		Test	Sex	Genotype	Treatment	D.I. (%)	Sample size
Novel Object Recognition	Male	CRBN-WT	Veh	0.146444	11		Novel Object Recognition	Male	Glu-CRBN-WT	Veh	-0.0346667	26
	Male	CRBN-WT	Veh	0.377049				Male	Glu-CRBN-WT	Veh	0.115974
	Male	CRBN-WT	Veh	-0.045614				Male	Glu-CRBN-WT	Veh	0.255605
	Male	CRBN-WT	Veh	0.222222				Male	Glu-CRBN-WT	Veh	0.112652
	Female	CRBN-WT	Veh	0.146293				Male	Glu-CRBN-WT	Veh	0.0409836
	Female	CRBN-WT	Veh	0.311688				Male	Glu-CRBN-WT	Veh	0.34471
	Female	CRBN-WT	Veh	0.318328				Male	Glu-CRBN-WT	Veh	0.0971129
	Female	CRBN-WT	Veh	0.336562				Male	Glu-CRBN-WT	Veh	0.114007
	Female	CRBN-WT	Veh	0.0440252				Male	Glu-CRBN-WT	Veh	0.0543478
	Female	CRBN-WT	Veh	0.422764				Male	Glu-CRBN-WT	Veh	0.307692
	Female	CRBN-WT	Veh	0.219298				Male	Glu-CRBN-WT	Veh	0.352342
	Male	CRBN-WT	SR1	0.0725806	9			Male	Glu-CRBN-WT	Veh	-0.0423453
	Male	CRBN-WT	SR1	0.33564				Male	Glu-CRBN-WT	Veh	0.146341
	Male	CRBN-WT	SR1	0.100592				Female	Glu-CRBN-WT	Veh	0.166667
	Male	CRBN-WT	SR1	0.251613				Female	Glu-CRBN-WT	Veh	-0.0103806
	Male	CRBN-WT	SR1	0.140449				Female	Glu-CRBN-WT	Veh	0.151139
	Female	CRBN-WT	SR1	0.180593				Female	Glu-CRBN-WT	Veh	0.11054
	Female	CRBN-WT	SR1	0.0922509				Female	Glu-CRBN-WT	Veh	0.129464
	Female	CRBN-WT	SR1	0.175824				Female	Glu-CRBN-WT	Veh	0.284133
	Female	CRBN-WT	SR1	0.201581				Female	Glu-CRBN-WT	Veh	0.244898
	Male	CRBN-KO	Veh	-0.0186335	11			Female	Glu-CRBN-WT	Veh	0.145695
	Male	CRBN-KO	Veh	-0.0769231				Female	Glu-CRBN-WT	Veh	0.396552
	Male	CRBN-KO	Veh	-0.0957447				Female	Glu-CRBN-WT	Veh	0.255269
	Male	CRBN-KO	Veh	0.329268				Female	Glu-CRBN-WT	Veh	0.0872483
	Female	CRBN-KO	Veh	-0.0376569				Female	Glu-CRBN-WT	Veh	0.238866
	Female	CRBN-KO	Veh	0.164179				Female	Glu-CRBN-WT	Veh	0.00584795
	Female	CRBN-KO	Veh	0.00502513				Male	Glu-CRBN-WT	SR1	-0.02811	28
	Female	CRBN-KO	Veh	0.275542				Male	Glu-CRBN-WT	SR1	0.49226
	Female	CRBN-KO	Veh	0.180723				Male	Glu-CRBN-WT	SR1	0.35
	Female	CRBN-KO	Veh	-0.125581				Male	Glu-CRBN-WT	SR1	0.124464
	Female	CRBN-KO	Veh	-0.0340557				Male	Glu-CRBN-WT	SR1	0.051771
	Male	CRBN-KO	SR1	0.122302	9			Male	Glu-CRBN-WT	SR1	0.211155
	Male	CRBN-KO	SR1	0.145631				Male	Glu-CRBN-WT	SR1	0.462366
	Male	CRBN-KO	SR1	0.344828				Male	Glu-CRBN-WT	SR1	-0.08395
	Male	CRBN-KO	SR1	0.282675				Male	Glu-CRBN-WT	SR1	-0.09446
	Female	CRBN-KO	SR1	0.210526				Male	Glu-CRBN-WT	SR1	0.14433
	Female	CRBN-KO	SR1	0.213115				Male	Glu-CRBN-WT	SR1	0.140187
	Female	CRBN-KO	SR1	0.0649351				Male	Glu-CRBN-WT	SR1	0.118881
	Female	CRBN-KO	SR1	0.228296				Male	Glu-CRBN-WT	SR1	-0.06748
	Female	CRBN-KO	SR1	0.284768				Female	Glu-CRBN-WT	SR1	0.260042
								Female	Glu-CRBN-WT	SR1	0.219251
								Female	Glu-CRBN-WT	SR1	0.093333
								Female	Glu-CRBN-WT	SR1	0.015198
								Female	Glu-CRBN-WT	SR1	0.095385
								Female	Glu-CRBN-WT	SR1	0.333333
								Female	Glu-CRBN-WT	SR1	0.036458
								Female	Glu-CRBN-WT	SR1	0.096774
								Female	Glu-CRBN-WT	SR1	0.258741
								Female	Glu-CRBN-WT	SR1	0.102703
								Female	Glu-CRBN-WT	SR1	0.391304
								Female	Glu-CRBN-WT	SR1	0.241071
								Female	Glu-CRBN-WT	SR1	0.292857
								Female	Glu-CRBN-WT	SR1	0.302663
								Female	Glu-CRBN-WT	SR1	0.0625
								Male	Glu-CRBN-KO	Veh	-0.121784	21
								Male	Glu-CRBN-KO	Veh	0.035
								Male	Glu-CRBN-KO	Veh	0.0171821
								Male	Glu-CRBN-KO	Veh	-0.0556793
								Male	Glu-CRBN-KO	Veh	-0.164678
								Male	Glu-CRBN-KO	Veh	-0.0716511
								Male	Glu-CRBN-KO	Veh	0.062645
								Male	Glu-CRBN-KO	Veh	0.251185
								Male	Glu-CRBN-KO	Veh	0.130435
								Male	Glu-CRBN-KO	Veh	0.0543478
								Male	Glu-CRBN-KO	Veh	-0.0900901
								Male	Glu-CRBN-KO	Veh	-0.25974
								Female	Glu-CRBN-KO	Veh	0.182109
								Female	Glu-CRBN-KO	Veh	0.112
								Female	Glu-CRBN-KO	Veh	0.0211268
								Female	Glu-CRBN-KO	Veh	0.119266
								Female	Glu-CRBN-KO	Veh	-0.0178117
								Female	Glu-CRBN-KO	Veh	0.15565
								Female	Glu-CRBN-KO	Veh	0.190909
								Female	Glu-CRBN-KO	Veh	0.173127
								Female	Glu-CRBN-KO	Veh	0.0486891
								Male	Glu-CRBN-KO	SR1	0.117175	25
								Male	Glu-CRBN-KO	SR1	0.227778
								Male	Glu-CRBN-KO	SR1	-0.06189
								Male	Glu-CRBN-KO	SR1	0.227586
								Male	Glu-CRBN-KO	SR1	0.334711
								Male	Glu-CRBN-KO	SR1	0.129032
								Male	Glu-CRBN-KO	SR1	0.324841
								Male	Glu-CRBN-KO	SR1	0.460177
								Male	Glu-CRBN-KO	SR1	0.197568
								Male	Glu-CRBN-KO	SR1	0.248322
								Male	Glu-CRBN-KO	SR1	0.045752
								Male	Glu-CRBN-KO	SR1	0.117647
								Female	Glu-CRBN-KO	SR1	0.005952
								Female	Glu-CRBN-KO	SR1	0.198953
								Female	Glu-CRBN-KO	SR1	0.491713
								Female	Glu-CRBN-KO	SR1	0.094488
								Female	Glu-CRBN-KO	SR1	-0.08148
								Female	Glu-CRBN-KO	SR1	0.106383
								Female	Glu-CRBN-KO	SR1	0.292876
								Female	Glu-CRBN-KO	SR1	0.192182
								Female	Glu-CRBN-KO	SR1	0.093264
								Female	Glu-CRBN-KO	SR1	-0.08475
								Female	Glu-CRBN-KO	SR1	0.152542
								Female	Glu-CRBN-KO	SR1	-0.03371
								Female	Glu-CRBN-KO	SR1	0.434555
