# Supplementary material for: The CB1 receptor interacts with cereblon and drives cereblon deficiency-associated memory shortfalls
Source: EMBO Mol Med. 2024 Mar 21;16(4):11. doi: 10.1038/s44321-024-00054-w (PMC11018632; doi:10.1038/s44321-024-00054-w)
Supplement: Supplementary file 8 — Source data Fig. 6 [file 44321_2024_54_MOESM8_ESM.zip › Figure 6/Figure 6B/Figure 6B.xlsx]

## Sheet: Sheet1
Test	Sex	Genotype	Treatment	Freezing time (%)	Sample size		Test	Sex	Genotype	Treatment	Freezing time (%)	Sample size
Fear conditioning	Male	CRBN-WT	Veh	53.2222	17		Fear conditioning	Male	Glu-CRBN-WT	Veh	18.3333	12
	Male	CRBN-WT	Veh	48.3333				Male	Glu-CRBN-WT	Veh	30.8333
	Male	CRBN-WT	Veh	26.1111				Male	Glu-CRBN-WT	Veh	44.6111
	Male	CRBN-WT	Veh	48.2222				Male	Glu-CRBN-WT	Veh	23.5556
	Male	CRBN-WT	Veh	66.4444				Male	Glu-CRBN-WT	Veh	73.3889
	Male	CRBN-WT	Veh	49.3889				Male	Glu-CRBN-WT	Veh	28.5556
	Male	CRBN-WT	Veh	16.88				Male	Glu-CRBN-WT	Veh	11.9444
	Male	CRBN-WT	Veh	21.5				Female	Glu-CRBN-WT	Veh	64.2778
	Female	CRBN-WT	Veh	23.61				Female	Glu-CRBN-WT	Veh	9.44444
	Female	CRBN-WT	Veh	52.55				Female	Glu-CRBN-WT	Veh	21.8333
	Female	CRBN-WT	Veh	38.22				Female	Glu-CRBN-WT	Veh	19.7778
	Female	CRBN-WT	Veh	31.6				Female	Glu-CRBN-WT	Veh	50.0556
	Female	CRBN-WT	Veh	58.1				Male	Glu-CRBN-WT	SR1	42	11
	Female	CRBN-WT	Veh	39.7778				Male	Glu-CRBN-WT	SR1	63.1111
	Female	CRBN-WT	Veh	12.6111				Male	Glu-CRBN-WT	SR1	23.1667
	Female	CRBN-WT	Veh	10.3889				Male	Glu-CRBN-WT	SR1	10.1111
	Female	CRBN-WT	Veh	22.3889				Female	Glu-CRBN-WT	SR1	13.1667
	Male	CRBN-WT	SR1	27.5556	11			Female	Glu-CRBN-WT	SR1	27.8333
	Male	CRBN-WT	SR1	16.6111				Female	Glu-CRBN-WT	SR1	8.22222
	Male	CRBN-WT	SR1	26.2222				Female	Glu-CRBN-WT	SR1	31
	Male	CRBN-WT	SR1	59.1667				Female	Glu-CRBN-WT	SR1	6.55556
	Male	CRBN-WT	SR1	33.8889				Female	Glu-CRBN-WT	SR1	64
	Female	CRBN-WT	SR1	21.6111				Female	Glu-CRBN-WT	SR1	35.4444
	Female	CRBN-WT	SR1	38.5				Male	Glu-CRBN-KO	Veh	16.1667	9
	Female	CRBN-WT	SR1	21.3333				Male	Glu-CRBN-KO	Veh	11.5
	Female	CRBN-WT	SR1	8.55556				Male	Glu-CRBN-KO	Veh	4.16667
	Female	CRBN-WT	SR1	13.5				Male	Glu-CRBN-KO	Veh	9.83333
	Female	CRBN-WT	SR1	29.6667				Female	Glu-CRBN-KO	Veh	10.7778
	Male	CRBN-KO	Veh	17.1111	12			Female	Glu-CRBN-KO	Veh	7.83333
	Male	CRBN-KO	Veh	14.4444				Female	Glu-CRBN-KO	Veh	9.11111
	Male	CRBN-KO	Veh	2.5				Female	Glu-CRBN-KO	Veh	0
	Male	CRBN-KO	Veh	12.4444				Female	Glu-CRBN-KO	Veh	18.6111
	Male	CRBN-KO	Veh	15.3333				Male	Glu-CRBN-KO	SR1	34.0556	11
	Male	CRBN-KO	Veh	23.2222				Male	Glu-CRBN-KO	SR1	31.6667
	Male	CRBN-KO	Veh	48.7222				Male	Glu-CRBN-KO	SR1	41.7778
	Female	CRBN-KO	Veh	11.6667				Male	Glu-CRBN-KO	SR1	46.9444
	Female	CRBN-KO	Veh	15				Female	Glu-CRBN-KO	SR1	67.9444
	Female	CRBN-KO	Veh	2.83333				Female	Glu-CRBN-KO	SR1	74.5
	Female	CRBN-KO	Veh	25.7222				Female	Glu-CRBN-KO	SR1	64.1111
	Female	CRBN-KO	Veh	12.3333				Female	Glu-CRBN-KO	SR1	41.3333
	Male	CRBN-KO	SR1	40.7222	7			Female	Glu-CRBN-KO	SR1	19.9444
	Male	CRBN-KO	SR1	45.2222				Female	Glu-CRBN-KO	SR1	12.4444
	Female	CRBN-KO	SR1	14.6667				Female	Glu-CRBN-KO	SR1	51
	Female	CRBN-KO	SR1	23.2778
	Female	CRBN-KO	SR1	69.7778
	Female	CRBN-KO	SR1	72.2222
	Female	CRBN-KO	SR1	57.9444
