# Supplementary material for: The CB1 receptor interacts with cereblon and drives cereblon deficiency-associated memory shortfalls
Source: EMBO Mol Med. 2024 Mar 21;16(4):11. doi: 10.1038/s44321-024-00054-w (PMC11018632; doi:10.1038/s44321-024-00054-w)
Supplement: Supplementary file 8 — Source data Fig. 6 [file 44321_2024_54_MOESM8_ESM.zip › Figure 6/Figure 6C/Figure 6C.xlsx]

## Sheet: Sheet1
Test	Sex	Genotype	Treatment	Distance in Novel Arm (m)	Distance in Familiar Arm (m)	Sample size		Test	Sex	Genotype	Treatment	Distance in Novel Arm (m)	Distance in Familiar Arm (m)	Sample size
Spatial Y-maze	Male	CRBN-WT	Veh	4.5826	1.7275	11		Spatial Y-maze	Male	Glu-CRBN-WT	Veh	6.6664	5.857	13
	Male	CRBN-WT	Veh	4.8151	3.6094				Male	Glu-CRBN-WT	Veh	6.1082	3.6526
	Male	CRBN-WT	Veh	6.7031	4.6556				Male	Glu-CRBN-WT	Veh	6.2734	2.1191
	Male	CRBN-WT	Veh	4.4498	3.9356				Male	Glu-CRBN-WT	Veh	8.6231	7.2548
	Female	CRBN-WT	Veh	8.8366	3.6821				Male	Glu-CRBN-WT	Veh	9.2024	4.1791
	Female	CRBN-WT	Veh	5.2813	2.1424				Male	Glu-CRBN-WT	Veh	5.1441	1.8795
	Female	CRBN-WT	Veh	7.5007	6.2752				Male	Glu-CRBN-WT	Veh	9.6421	3.1945
	Female	CRBN-WT	Veh	10.7844	6.0711				Male	Glu-CRBN-WT	Veh	3.2196	1.552
	Female	CRBN-WT	Veh	9.3838	6.6216				Female	Glu-CRBN-WT	Veh	4.7658	3.8841
	Female	CRBN-WT	Veh	6.1721	3.4061				Female	Glu-CRBN-WT	Veh	10.4582	5.4457
	Female	CRBN-WT	Veh	11.9158	5.8152				Female	Glu-CRBN-WT	Veh	8.0356	4.1877
	Male	CRBN-WT	SR1	7.0518	4.8084	9			Female	Glu-CRBN-WT	Veh	5.8313	4.6824
	Male	CRBN-WT	SR1	6.7112	7.0735				Female	Glu-CRBN-WT	Veh	5.7491	5.0323
	Male	CRBN-WT	SR1	7.1658	6.0477				Male	Glu-CRBN-WT	SR1	8.7571	4.054	10
	Male	CRBN-WT	SR1	7.2624	7.3624				Male	Glu-CRBN-WT	SR1	8.3257	6.0837
	Female	CRBN-WT	SR1	8.3117	6.5374				Male	Glu-CRBN-WT	SR1	7.9667	5.4638
	Female	CRBN-WT	SR1	9.3513	6.2245				Male	Glu-CRBN-WT	SR1	5.1949	2.2454
	Female	CRBN-WT	SR1	9.7087	6.6054				Male	Glu-CRBN-WT	SR1	3.5518	2.3629
	Female	CRBN-WT	SR1	9.5423	5.417				Male	Glu-CRBN-WT	SR1	4.1538	2.6952
	Female	CRBN-WT	SR1	12.6827	6.4476				Female	Glu-CRBN-WT	SR1	9.2906	4.5257
	Male	CRBN-KO	Veh	5.854	4.7229	13			Female	Glu-CRBN-WT	SR1	5.469	5.7251
	Male	CRBN-KO	Veh	6.9512	3.2185				Female	Glu-CRBN-WT	SR1	7.3991	5.7654
	Male	CRBN-KO	Veh	5.9552	6.6073				Female	Glu-CRBN-WT	SR1	6.0246	5.1508
	Male	CRBN-KO	Veh	4.2529	5.2583				Male	Glu-CRBN-KO	Veh	7.2596	5.6694	12
	Male	CRBN-KO	Veh	4.87	4.8102				Male	Glu-CRBN-KO	Veh	8.386	6.1773
	Male	CRBN-KO	Veh	7.2498	6.6973				Male	Glu-CRBN-KO	Veh	3.6401	1.8445
	Female	CRBN-KO	Veh	8.2652	5.4946				Male	Glu-CRBN-KO	Veh	5.7133	3.9468
	Female	CRBN-KO	Veh	5.5387	7.1079				Male	Glu-CRBN-KO	Veh	8.6928	5.9624
	Female	CRBN-KO	Veh	5.3811	7.0807				Female	Glu-CRBN-KO	Veh	6.9731	6.312
	Female	CRBN-KO	Veh	7.7633	8.8941				Female	Glu-CRBN-KO	Veh	7.0239	6.3705
	Female	CRBN-KO	Veh	4.7295	5.9633				Female	Glu-CRBN-KO	Veh	5.8678	3.3033
	Female	CRBN-KO	Veh	4.0661	8.7289				Female	Glu-CRBN-KO	Veh	5.788	4.501
	Female	CRBN-KO	Veh	3.9143	5.4084				Female	Glu-CRBN-KO	Veh	7.0325	2.5361
	Male	CRBN-KO	SR1	6.1866	3.2288	7			Female	Glu-CRBN-KO	Veh	5.2528	7.708
	Male	CRBN-KO	SR1	6.2473	3.9439				Female	Glu-CRBN-KO	Veh	5.9376	6.7044
	Male	CRBN-KO	SR1	5.6224	5.1967				Male	Glu-CRBN-KO	SR1	8.9545	5.1373	11
	Male	CRBN-KO	SR1	6.4464	5.4741				Male	Glu-CRBN-KO	SR1	9.2033	4.222
	Female	CRBN-KO	SR1	8.2849	5.5063				Male	Glu-CRBN-KO	SR1	8.2705	5.2779
	Female	CRBN-KO	SR1	7.3024	3.871				Male	Glu-CRBN-KO	SR1	7.7151	3.3147
	Female	CRBN-KO	SR1	6.5651	3.1705				Male	Glu-CRBN-KO	SR1	6.8117	3.7949
									Female	Glu-CRBN-KO	SR1	9.6103	6.7154
									Female	Glu-CRBN-KO	SR1	8.9153	7.4362
									Female	Glu-CRBN-KO	SR1	6.7308	4.6563
									Female	Glu-CRBN-KO	SR1	5.0919	5.2689
									Female	Glu-CRBN-KO	SR1	7.108	3.9893
									Female	Glu-CRBN-KO	SR1	3.8133	3.0669
